# Supplementary material for: A hybrid TCN-XGBoost model for agricultural product market price forecasting
Source: PLoS One. 2025 May 2;20(5):e0322496. doi: 10.1371/journal.pone.0322496 (PMC12047798; doi:10.1371/journal.pone.0322496)
Supplement: S1 Data — (XLSX) [file pone.0322496.s001.xlsx]

## Sheet: Final_Complete_Agricultural_Pri
Date	Product Type	market price	7-Day Mean	30-Day Range	Normalized Price
2012-01-01	rice	2.07	2.07	2.56	0.02
2012-01-01	wheat	4.22	4.22	1.95	0.74
2012-01-01	corn	2.65	2.65	0.72	0.22
2012-01-02	rice	4.41	3.24	2.34	0.8
2012-01-02	wheat	3.58	3.9	0.64	0.53
2012-01-02	corn	3.41	3.03	0.76	0.47
2012-01-03	rice	4.53	3.67	2.46	0.84
2012-01-03	wheat	3.17	3.66	1.05	0.39
2012-01-03	corn	3.63	3.23	0.98	0.54
2012-01-04	rice	4.52	3.88	2.46	0.84
2012-01-04	wheat	3.74	3.68	1.05	0.58
2012-01-04	corn	4.02	3.43	1.37	0.67
2012-01-05	rice	2.41	3.59	2.46	0.14
2012-01-05	wheat	3.17	3.58	1.05	0.39
2012-01-05	corn	2.48	3.24	1.54	0.16
2012-01-06	rice	2.73	3.44	2.46	0.24
2012-01-06	wheat	3.39	3.54	1.05	0.46
2012-01-06	corn	3.27	3.24	1.54	0.42
2012-01-07	rice	2.72	3.34	2.46	0.24
2012-01-07	wheat	4.95	3.75	1.78	0.98
2012-01-07	corn	4.58	3.43	2.1	0.86
2012-01-08	rice	4.35	3.67	2.46	0.78
2012-01-08	wheat	3.99	3.71	1.78	0.66
2012-01-08	corn	2.19	3.37	2.39	0.06
2012-01-09	rice	3.85	3.59	2.46	0.62
2012-01-09	wheat	3.14	3.65	1.81	0.38
2012-01-09	corn	2.93	3.3	2.39	0.31
2012-01-10	rice	2.23	3.26	2.46	0.08
2012-01-10	wheat	2.5	3.55	2.45	0.17
2012-01-10	corn	2.22	3.1	2.39	0.07
2012-01-11	rice	4.28	3.22	2.46	0.76
2012-01-11	wheat	3.44	3.51	2.45	0.48
2012-01-11	corn	4.3	3.14	2.39	0.77
2012-01-12	rice	3.26	3.35	2.46	0.42
2012-01-12	wheat	4.49	3.7	2.45	0.83
2012-01-12	corn	3.79	3.33	2.39	0.6
2012-01-13	rice	3.44	3.45	2.46	0.48
2012-01-13	wheat	3.32	3.69	2.45	0.44
2012-01-13	corn	2.51	3.22	2.39	0.17
2012-01-14	rice	4.95	3.77	2.88	0.98
2012-01-14	wheat	3.49	3.48	2.45	0.5
2012-01-14	corn	2.34	2.9	2.39	0.11
2012-01-15	rice	3.98	3.71	2.88	0.66
2012-01-15	wheat	3.04	3.35	2.45	0.35
2012-01-15	corn	3.19	3.04	2.39	0.4
2012-01-16	rice	3.55	3.67	2.88	0.52
2012-01-16	wheat	4.91	3.6	2.45	0.97
2012-01-16	corn	4.34	3.24	2.39	0.78
2012-01-17	rice	2.9	3.77	2.88	0.3
2012-01-17	wheat	3.37	3.72	2.45	0.46
2012-01-17	corn	2.01	3.21	2.57	0
2012-01-18	rice	2.21	3.47	2.88	0.07
2012-01-18	wheat	3.66	3.75	2.45	0.55
2012-01-18	corn	4.82	3.29	2.81	0.94
2012-01-19	rice	2.68	3.39	2.88	0.23
2012-01-19	wheat	2	3.4	2.95	0
2012-01-19	corn	3.6	3.26	2.81	0.53
2012-01-20	rice	4.27	3.51	2.88	0.76
2012-01-20	wheat	3.12	3.37	2.95	0.37
2012-01-20	corn	4.33	3.52	2.81	0.78
2012-01-21	rice	2.84	3.2	2.88	0.28
2012-01-21	wheat	3.82	3.42	2.95	0.61
2012-01-21	corn	3.23	3.65	2.81	0.41
2012-01-22	rice	2.72	3.02	2.88	0.24
2012-01-22	wheat	2.75	3.38	2.95	0.25
2012-01-22	corn	3.61	3.71	2.81	0.54
2012-01-23	rice	2.95	2.94	2.88	0.32
2012-01-23	wheat	2.96	3.1	2.95	0.32
2012-01-23	corn	3.01	3.52	2.81	0.34
2012-01-24	rice	2.44	2.87	2.88	0.15
2012-01-24	wheat	4.28	3.23	2.95	0.76
2012-01-24	corn	3.15	3.68	2.81	0.38
2012-01-25	rice	3.66	3.08	2.88	0.55
2012-01-25	wheat	2.99	3.13	2.95	0.33
2012-01-25	corn	3.17	3.44	2.81	0.39
2012-01-26	rice	4.6	3.35	2.88	0.87
2012-01-26	wheat	4.81	3.53	2.95	0.94
2012-01-26	corn	3.73	3.46	2.81	0.58
2012-01-27	rice	2.66	3.12	2.88	0.22
2012-01-27	wheat	4.13	3.68	2.95	0.71
2012-01-27	corn	3.96	3.41	2.81	0.65
2012-01-28	rice	3.97	3.29	2.88	0.66
2012-01-28	wheat	3.98	3.7	2.95	0.66
2012-01-28	corn	4.68	3.62	2.81	0.89
2012-01-29	rice	3.91	3.46	2.88	0.64
2012-01-29	wheat	3.81	3.85	2.95	0.6
2012-01-29	corn	2.88	3.51	2.81	0.29
2012-01-30	rice	3.97	3.6	2.88	0.66
2012-01-30	wheat	3.14	3.88	2.95	0.38
2012-01-30	corn	2.78	3.48	2.81	0.26
2012-01-31	rice	4.05	3.83	2.74	0.68
2012-01-31	wheat	2.36	3.6	2.95	0.12
2012-01-31	corn	2.07	3.32	2.81	0.02
2012-02-01	rice	2.43	3.66	2.74	0.14
2012-02-01	wheat	4.67	3.84	2.95	0.89
2012-02-01	corn	4.83	3.56	2.82	0.94
2012-02-02	rice	3.56	3.51	2.74	0.52
2012-02-02	wheat	4.86	3.85	2.95	0.95
2012-02-02	corn	3.09	3.47	2.82	0.36
2012-02-03	rice	2.83	3.53	2.74	0.28
2012-02-03	wheat	4.25	3.87	2.95	0.75
2012-02-03	corn	2.33	3.24	2.82	0.11
2012-02-04	rice	4.99	3.68	2.78	1
2012-02-04	wheat	3.11	3.74	2.95	0.37
2012-02-04	corn	3.04	3	2.82	0.35
2012-02-05	rice	3.83	3.67	2.78	0.61
2012-02-05	wheat	3.86	3.75	2.95	0.62
2012-02-05	corn	4.9	3.29	2.89	0.97
2012-02-06	rice	2.38	3.44	2.78	0.13
2012-02-06	wheat	2.82	3.7	2.91	0.27
2012-02-06	corn	4.61	3.55	2.89	0.87
2012-02-07	rice	2.87	3.27	2.78	0.29
2012-02-07	wheat	4.65	4.03	2.91	0.88
2012-02-07	corn	2.16	3.57	2.89	0.05
2012-02-08	rice	3.68	3.45	2.78	0.56
2012-02-08	wheat	4.18	3.96	2.91	0.73
2012-02-08	corn	4.34	3.5	2.89	0.78
2012-02-09	rice	2.94	3.36	2.78	0.31
2012-02-09	wheat	3.11	3.71	2.91	0.37
2012-02-09	corn	4.71	3.73	2.89	0.9
2012-02-10	rice	3.47	3.45	2.78	0.49
2012-02-10	wheat	3.69	3.63	2.91	0.56
2012-02-10	corn	2.02	3.68	2.89	0.01
2012-02-11	rice	3.76	3.28	2.78	0.59
2012-02-11	wheat	4.54	3.84	2.91	0.85
2012-02-11	corn	4.39	3.88	2.89	0.8
2012-02-12	rice	3.2	3.19	2.78	0.4
2012-02-12	wheat	4.55	3.93	2.91	0.85
2012-02-12	corn	2.87	3.59	2.89	0.29
2012-02-13	rice	4.98	3.56	2.78	0.99
2012-02-13	wheat	3.77	4.07	2.91	0.59
2012-02-13	corn	4.39	3.55	2.89	0.8
2012-02-14	rice	2.08	3.44	2.91	0.03
2012-02-14	wheat	3.68	3.93	2.91	0.56
2012-02-14	corn	4.41	3.88	2.89	0.8
2012-02-15	rice	2.48	3.27	2.91	0.16
2012-02-15	wheat	4.24	3.94	2.86	0.75
2012-02-15	corn	2.51	3.61	2.89	0.17
2012-02-16	rice	4.98	3.56	2.91	0.99
2012-02-16	wheat	4.86	4.19	2.86	0.95
2012-02-16	corn	3.54	3.45	2.88	0.51
2012-02-17	rice	2.2	3.38	2.91	0.07
2012-02-17	wheat	2.77	4.06	2.86	0.26
2012-02-17	corn	4.51	3.8	2.88	0.84
2012-02-18	rice	4.55	3.5	2.91	0.85
2012-02-18	wheat	2.11	3.71	2.75	0.04
2012-02-18	corn	2.25	3.5	2.88	0.08
2012-02-19	rice	4.9	3.74	2.91	0.97
2012-02-19	wheat	4.41	3.69	2.75	0.8
2012-02-19	corn	3.76	3.62	2.88	0.59
2012-02-20	rice	2.71	3.41	2.91	0.24
2012-02-20	wheat	2.64	3.53	2.75	0.21
2012-02-20	corn	4.36	3.62	2.88	0.79
2012-02-21	rice	2.6	3.49	2.91	0.2
2012-02-21	wheat	3.96	3.57	2.75	0.65
2012-02-21	corn	4.35	3.61	2.88	0.78
2012-02-22	rice	4.05	3.71	2.91	0.68
2012-02-22	wheat	4.18	3.56	2.75	0.73
2012-02-22	corn	4.23	3.86	2.88	0.74
2012-02-23	rice	2.87	3.41	2.91	0.29
2012-02-23	wheat	2.84	3.27	2.75	0.28
2012-02-23	corn	4.66	4.02	2.88	0.89
2012-02-24	rice	2.13	3.4	2.91	0.04
2012-02-24	wheat	3.78	3.42	2.75	0.59
2012-02-24	corn	3.76	3.91	2.88	0.59
2012-02-25	rice	3.56	3.26	2.91	0.52
2012-02-25	wheat	3.14	3.56	2.75	0.38
2012-02-25	corn	4.2	4.19	2.88	0.73
2012-02-26	rice	3.53	3.06	2.91	0.51
2012-02-26	wheat	4.35	3.56	2.75	0.78
2012-02-26	corn	2.97	4.08	2.88	0.32
2012-02-27	rice	3.74	3.21	2.91	0.58
2012-02-27	wheat	2.02	3.47	2.84	0.01
2012-02-27	corn	2.8	3.85	2.88	0.27
2012-02-28	rice	3.34	3.32	2.91	0.45
2012-02-28	wheat	3.02	3.33	2.84	0.34
2012-02-28	corn	4.98	3.94	2.96	0.99
2012-02-29	rice	3.6	3.25	2.91	0.53
2012-02-29	wheat	3.54	3.24	2.84	0.51
2012-02-29	corn	4.6	4	2.96	0.87
2012-03-01	rice	3.2	3.3	2.91	0.4
2012-03-01	wheat	3.93	3.4	2.84	0.64
2012-03-01	corn	2.18	3.64	2.96	0.06
2012-03-02	rice	2.66	3.38	2.91	0.22
2012-03-02	wheat	3.87	3.41	2.84	0.62
2012-03-02	corn	3.3	3.58	2.96	0.43
2012-03-03	rice	2.41	3.21	2.91	0.14
2012-03-03	wheat	4.88	3.66	2.86	0.96
2012-03-03	corn	2.92	3.39	2.96	0.31
2012-03-04	rice	3.93	3.27	2.91	0.64
2012-03-04	wheat	2.22	3.35	2.86	0.07
2012-03-04	corn	2.08	3.27	2.96	0.03
2012-03-05	rice	4.9	3.43	2.9	0.97
2012-03-05	wheat	2.83	3.47	2.86	0.28
2012-03-05	corn	4.81	3.55	2.96	0.94
2012-03-06	rice	3.84	3.51	2.9	0.61
2012-03-06	wheat	3.3	3.51	2.86	0.43
2012-03-06	corn	2.85	3.25	2.96	0.28
2012-03-07	rice	2.58	3.36	2.9	0.19
2012-03-07	wheat	3.71	3.53	2.86	0.57
2012-03-07	corn	3.38	3.07	2.96	0.46
2012-03-08	rice	3.17	3.36	2.9	0.39
2012-03-08	wheat	4.08	3.56	2.86	0.69
2012-03-08	corn	4.75	3.44	2.96	0.92
2012-03-09	rice	2.4	3.32	2.9	0.13
2012-03-09	wheat	4.48	3.64	2.86	0.83
2012-03-09	corn	2.26	3.29	2.96	0.09
2012-03-10	rice	3.81	3.52	2.9	0.6
2012-03-10	wheat	4.27	3.56	2.86	0.76
2012-03-10	corn	4.35	3.5	2.96	0.78
2012-03-11	rice	4.73	3.63	2.9	0.91
2012-03-11	wheat	4.98	3.95	2.96	0.99
2012-03-11	corn	2.4	3.54	2.9	0.13
2012-03-12	rice	2.6	3.3	2.9	0.2
2012-03-12	wheat	3.9	4.1	2.96	0.63
2012-03-12	corn	4.97	3.57	2.9	0.99
2012-03-13	rice	3.89	3.31	2.9	0.63
2012-03-13	wheat	3.32	4.11	2.96	0.44
2012-03-13	corn	2.91	3.57	2.9	0.3
2012-03-14	rice	4	3.51	2.9	0.67
2012-03-14	wheat	4.51	4.22	2.96	0.84
2012-03-14	corn	3.5	3.59	2.9	0.5
2012-03-15	rice	3.22	3.52	2.85	0.41
2012-03-15	wheat	2.62	4.01	2.96	0.21
2012-03-15	corn	3.66	3.44	2.9	0.55
2012-03-16	rice	2.56	3.54	2.85	0.19
2012-03-16	wheat	3.66	3.89	2.96	0.55
2012-03-16	corn	4.6	3.77	2.9	0.87
2012-03-17	rice	4.01	3.57	2.77	0.67
2012-03-17	wheat	2.74	3.68	2.96	0.25
2012-03-17	corn	4.53	3.8	2.9	0.84
2012-03-18	rice	3.63	3.42	2.77	0.54
2012-03-18	wheat	3.25	3.43	2.96	0.42
2012-03-18	corn	4.76	4.13	2.9	0.92
2012-03-19	rice	2.13	3.35	2.77	0.04
2012-03-19	wheat	4.69	3.54	2.96	0.9
2012-03-19	corn	2.74	3.81	2.9	0.25
2012-03-20	rice	2.54	3.16	2.77	0.18
2012-03-20	wheat	4.03	3.64	2.96	0.68
2012-03-20	corn	2.56	3.76	2.9	0.19
2012-03-21	rice	4.73	3.26	2.77	0.91
2012-03-21	wheat	4.37	3.62	2.96	0.79
2012-03-21	corn	3.04	3.7	2.9	0.35
2012-03-22	rice	2.72	3.19	2.77	0.24
2012-03-22	wheat	4.4	3.88	2.96	0.8
2012-03-22	corn	2.33	3.51	2.9	0.11
2012-03-23	rice	4.78	3.51	2.77	0.93
2012-03-23	wheat	3.8	3.9	2.96	0.6
2012-03-23	corn	4.53	3.5	2.9	0.84
2012-03-24	rice	4.03	3.51	2.77	0.68
2012-03-24	wheat	2.89	3.92	2.96	0.3
2012-03-24	corn	4.63	3.51	2.9	0.88
2012-03-25	rice	2.67	3.37	2.77	0.22
2012-03-25	wheat	2.65	3.83	2.96	0.22
2012-03-25	corn	3.13	3.28	2.9	0.38
2012-03-26	rice	2.07	3.36	2.83	0.02
2012-03-26	wheat	2.37	3.5	2.96	0.12
2012-03-26	corn	3.03	3.32	2.9	0.34
2012-03-27	rice	3.63	3.52	2.83	0.54
2012-03-27	wheat	2.95	3.35	2.96	0.32
2012-03-27	corn	4.8	3.64	2.9	0.93
2012-03-28	rice	4.85	3.54	2.83	0.95
2012-03-28	wheat	3.35	3.2	2.76	0.45
2012-03-28	corn	3.3	3.68	2.9	0.43
2012-03-29	rice	4.13	3.74	2.83	0.71
2012-03-29	wheat	4.62	3.23	2.76	0.87
2012-03-29	corn	4.22	3.95	2.89	0.74
2012-03-30	rice	2.58	3.42	2.83	0.19
2012-03-30	wheat	3.27	3.16	2.76	0.42
2012-03-30	corn	4.46	3.94	2.89	0.82
2012-03-31	rice	2.48	3.2	2.83	0.16
2012-03-31	wheat	2.13	3.05	2.85	0.04
2012-03-31	corn	4.16	3.87	2.89	0.72
2012-04-01	rice	3.02	3.25	2.83	0.34
2012-04-01	wheat	3.57	3.18	2.85	0.52
2012-04-01	corn	2.88	3.84	2.89	0.29
2012-04-02	rice	2.65	3.33	2.83	0.22
2012-04-02	wheat	4.29	3.45	2.85	0.76
2012-04-02	corn	2.93	3.82	2.89	0.31
2012-04-03	rice	3.83	3.36	2.83	0.61
2012-04-03	wheat	3.74	3.57	2.85	0.58
2012-04-03	corn	4.9	3.84	2.71	0.97
2012-04-04	rice	2.06	2.96	2.79	0.02
2012-04-04	wheat	3.05	3.52	2.85	0.35
2012-04-04	corn	4.33	3.98	2.71	0.78
2012-04-05	rice	4.52	3.02	2.79	0.84
2012-04-05	wheat	2.63	3.24	2.85	0.21
2012-04-05	corn	4.51	4.02	2.71	0.84
2012-04-06	rice	2.47	3	2.79	0.16
2012-04-06	wheat	4.64	3.44	2.85	0.88
2012-04-06	corn	4.22	3.99	2.71	0.74
2012-04-07	rice	3.04	3.08	2.79	0.35
2012-04-07	wheat	4.83	3.82	2.85	0.94
2012-04-07	corn	4.66	4.06	2.71	0.89
2012-04-08	rice	4.75	3.33	2.79	0.92
2012-04-08	wheat	2.41	3.66	2.85	0.14
2012-04-08	corn	3.68	4.18	2.64	0.56
2012-04-09	rice	2.16	3.26	2.79	0.05
2012-04-09	wheat	3.49	3.54	2.85	0.5
2012-04-09	corn	3.3	4.23	2.64	0.43
2012-04-10	rice	2.61	3.09	2.79	0.2
2012-04-10	wheat	2.07	3.3	2.76	0.02
2012-04-10	corn	2.52	3.89	2.64	0.17
2012-04-11	rice	4.05	3.37	2.79	0.68
2012-04-11	wheat	2.41	3.21	2.76	0.14
2012-04-11	corn	3.55	3.78	2.57	0.52
2012-04-12	rice	4.01	3.3	2.79	0.67
2012-04-12	wheat	2.12	3.14	2.76	0.04
2012-04-12	corn	2.68	3.52	2.57	0.23
2012-04-13	rice	4.23	3.55	2.79	0.74
2012-04-13	wheat	3.44	2.97	2.76	0.48
2012-04-13	corn	4.82	3.6	2.57	0.94
2012-04-14	rice	2.13	3.42	2.79	0.04
2012-04-14	wheat	2.98	2.7	2.76	0.33
2012-04-14	corn	3.19	3.39	2.57	0.4
2012-04-15	rice	4.38	3.37	2.79	0.79
2012-04-15	wheat	4.57	3.01	2.76	0.86
2012-04-15	corn	2.42	3.21	2.57	0.14
2012-04-16	rice	3.01	3.49	2.79	0.34
2012-04-16	wheat	4.19	3.11	2.76	0.73
2012-04-16	corn	4.31	3.36	2.57	0.77
2012-04-17	rice	3.05	3.55	2.79	0.35
2012-04-17	wheat	4.41	3.45	2.76	0.8
2012-04-17	corn	4.53	3.64	2.57	0.84
2012-04-18	rice	4.87	3.67	2.81	0.96
2012-04-18	wheat	2.2	3.42	2.76	0.07
2012-04-18	corn	4.13	3.73	2.57	0.71
2012-04-19	rice	3.8	3.64	2.81	0.6
2012-04-19	wheat	4.44	3.75	2.76	0.81
2012-04-19	corn	2.95	3.76	2.57	0.32
2012-04-20	rice	3	3.46	2.81	0.33
2012-04-20	wheat	3.83	3.8	2.76	0.61
2012-04-20	corn	3.15	3.53	2.57	0.38
2012-04-21	rice	3.13	3.61	2.81	0.38
2012-04-21	wheat	4.34	4	2.76	0.78
2012-04-21	corn	2.27	3.39	2.63	0.09
2012-04-22	rice	4.59	3.64	2.81	0.86
2012-04-22	wheat	4.45	3.98	2.76	0.82
2012-04-22	corn	4.34	3.67	2.63	0.78
2012-04-23	rice	4.72	3.88	2.81	0.91
2012-04-23	wheat	2.77	3.78	2.76	0.26
2012-04-23	corn	4.7	3.72	2.63	0.9
2012-04-24	rice	3.72	3.98	2.81	0.57
2012-04-24	wheat	4.07	3.73	2.76	0.69
2012-04-24	corn	3.48	3.57	2.63	0.49
2012-04-25	rice	3.57	3.79	2.81	0.52
2012-04-25	wheat	3.53	3.92	2.76	0.51
2012-04-25	corn	4.94	3.69	2.67	0.98
2012-04-26	rice	4.64	3.91	2.81	0.88
2012-04-26	wheat	3.7	3.81	2.76	0.57
2012-04-26	corn	3.75	3.8	2.67	0.58
2012-04-27	rice	2.05	3.77	2.82	0.02
2012-04-27	wheat	2.09	3.56	2.76	0.03
2012-04-27	corn	4.89	4.05	2.67	0.96
2012-04-28	rice	2.46	3.68	2.82	0.15
2012-04-28	wheat	3.09	3.39	2.76	0.36
2012-04-28	corn	4.35	4.35	2.67	0.78
2012-04-29	rice	3.57	3.53	2.82	0.52
2012-04-29	wheat	2.15	3.06	2.76	0.05
2012-04-29	corn	4.5	4.37	2.67	0.83
2012-04-30	rice	2.82	3.26	2.82	0.27
2012-04-30	wheat	4.6	3.32	2.76	0.87
2012-04-30	corn	3.36	4.18	2.67	0.45
2012-05-01	rice	2.12	3.03	2.82	0.04
2012-05-01	wheat	4.67	3.4	2.76	0.89
2012-05-01	corn	3.31	4.16	2.67	0.44
2012-05-02	rice	3.68	3.05	2.82	0.56
2012-05-02	wheat	3.8	3.44	2.76	0.6
2012-05-02	corn	2.52	3.81	2.67	0.17
2012-05-03	rice	2.11	2.69	2.82	0.04
2012-05-03	wheat	3.51	3.42	2.76	0.5
2012-05-03	corn	2.52	3.64	2.67	0.17
2012-05-04	rice	4.36	3.02	2.82	0.79
2012-05-04	wheat	3.33	3.59	2.76	0.44
2012-05-04	corn	2.3	3.27	2.67	0.1
2012-05-05	rice	2.3	2.99	2.82	0.1
2012-05-05	wheat	2.59	3.52	2.76	0.2
2012-05-05	corn	2.69	3.03	2.67	0.23
2012-05-06	rice	3.26	2.95	2.82	0.42
2012-05-06	wheat	3.53	3.72	2.76	0.51
2012-05-06	corn	2.16	2.69	2.78	0.05
2012-05-07	rice	4.82	3.24	2.82	0.94
2012-05-07	wheat	3.43	3.55	2.6	0.48
2012-05-07	corn	4.47	2.85	2.78	0.82
2012-05-08	rice	4.12	3.52	2.82	0.71
2012-05-08	wheat	2.1	3.18	2.6	0.03
2012-05-08	corn	4.52	3.03	2.78	0.84
2012-05-09	rice	4.96	3.7	2.91	0.99
2012-05-09	wheat	2.22	2.96	2.6	0.07
2012-05-09	corn	2.44	3.01	2.78	0.15
2012-05-10	rice	4.1	3.99	2.91	0.7
2012-05-10	wheat	4.6	3.11	2.58	0.87
2012-05-10	corn	3.54	3.16	2.78	0.51
2012-05-11	rice	3.28	3.83	2.91	0.43
2012-05-11	wheat	2.37	2.98	2.58	0.12
2012-05-11	corn	2.12	3.13	2.82	0.04
2012-05-12	rice	2.29	3.83	2.91	0.1
2012-05-12	wheat	3.02	3.04	2.58	0.34
2012-05-12	corn	2.28	3.08	2.82	0.09
2012-05-13	rice	4.43	4	2.91	0.81
2012-05-13	wheat	4.15	3.13	2.58	0.72
2012-05-13	corn	2.56	3.13	2.82	0.19
2012-05-14	rice	2.39	3.65	2.91	0.13
2012-05-14	wheat	4.99	3.35	2.9	1
2012-05-14	corn	2.94	2.91	2.82	0.31
2012-05-15	rice	4.69	3.73	2.91	0.9
2012-05-15	wheat	3.79	3.59	2.9	0.6
2012-05-15	corn	3.06	2.71	2.82	0.35
2012-05-16	rice	4.02	3.6	2.91	0.67
2012-05-16	wheat	4.64	3.94	2.9	0.88
2012-05-16	corn	2.57	2.72	2.82	0.19
2012-05-17	rice	4.24	3.62	2.91	0.75
2012-05-17	wheat	2.68	3.66	2.9	0.23
2012-05-17	corn	4.86	2.91	2.82	0.95
2012-05-18	rice	4.94	3.86	2.91	0.98
2012-05-18	wheat	4.41	3.95	2.9	0.8
2012-05-18	corn	4.29	3.22	2.82	0.76
2012-05-19	rice	2.17	3.84	2.91	0.06
2012-05-19	wheat	2.87	3.93	2.9	0.29
2012-05-19	corn	4.17	3.49	2.82	0.72
2012-05-20	rice	4.42	3.84	2.91	0.81
2012-05-20	wheat	3.61	3.86	2.9	0.54
2012-05-20	corn	4.46	3.76	2.82	0.82
2012-05-21	rice	4.46	4.13	2.91	0.82
2012-05-21	wheat	4.61	3.8	2.9	0.87
2012-05-21	corn	4.53	3.99	2.82	0.84
2012-05-22	rice	3.63	3.98	2.91	0.54
2012-05-22	wheat	3.01	3.69	2.9	0.34
2012-05-22	corn	2.68	3.94	2.82	0.23
2012-05-23	rice	3.75	3.94	2.91	0.58
2012-05-23	wheat	2.69	3.41	2.9	0.23
2012-05-23	corn	3.87	4.12	2.82	0.62
2012-05-24	rice	2.61	3.71	2.91	0.2
2012-05-24	wheat	4.48	3.67	2.9	0.83
2012-05-24	corn	2.59	3.8	2.82	0.2
2012-05-25	rice	3.39	3.49	2.91	0.46
2012-05-25	wheat	3.7	3.57	2.9	0.57
2012-05-25	corn	3.36	3.67	2.77	0.45
2012-05-26	rice	3.23	3.64	2.91	0.41
2012-05-26	wheat	2.73	3.55	2.9	0.24
2012-05-26	corn	3.22	3.53	2.77	0.41
2012-05-27	rice	4.23	3.61	2.85	0.74
2012-05-27	wheat	2.07	3.33	2.92	0.02
2012-05-27	corn	2.25	3.21	2.74	0.08
2012-05-28	rice	2.81	3.38	2.85	0.27
2012-05-28	wheat	4.57	3.32	2.92	0.86
2012-05-28	corn	4.99	3.28	2.87	1
2012-05-29	rice	2.39	3.2	2.85	0.13
2012-05-29	wheat	3.7	3.42	2.92	0.57
2012-05-29	corn	3.68	3.42	2.87	0.56
2012-05-30	rice	4.95	3.37	2.85	0.98
2012-05-30	wheat	4.93	3.74	2.92	0.98
2012-05-30	corn	4.95	3.58	2.87	0.98
2012-05-31	rice	3.74	3.53	2.85	0.58
2012-05-31	wheat	3.11	3.54	2.92	0.37
2012-05-31	corn	2.21	3.52	2.87	0.07
2012-06-01	rice	4.77	3.73	2.85	0.92
2012-06-01	wheat	4.65	3.68	2.92	0.88
2012-06-01	corn	2.58	3.41	2.87	0.19
2012-06-02	rice	3.29	3.74	2.79	0.43
2012-06-02	wheat	3.85	3.84	2.92	0.62
2012-06-02	corn	3.22	3.41	2.87	0.41
2012-06-03	rice	2.55	3.5	2.79	0.18
2012-06-03	wheat	2.78	3.94	2.92	0.26
2012-06-03	corn	2.54	3.45	2.87	0.18
2012-06-04	rice	2.01	3.39	2.95	0
2012-06-04	wheat	3.76	3.83	2.92	0.59
2012-06-04	corn	3.33	3.22	2.87	0.44
2012-06-05	rice	3.23	3.51	2.95	0.41
2012-06-05	wheat	2.01	3.58	2.98	0
2012-06-05	corn	4.37	3.31	2.87	0.79
2012-06-06	rice	4.22	3.4	2.95	0.74
2012-06-06	wheat	4.11	3.47	2.98	0.7
2012-06-06	corn	3	3.04	2.87	0.33
2012-06-07	rice	4.93	3.57	2.95	0.98
2012-06-07	wheat	2.83	3.43	2.98	0.28
2012-06-07	corn	4.8	3.41	2.87	0.93
2012-06-08	rice	2.55	3.25	2.94	0.18
2012-06-08	wheat	4.69	3.43	2.98	0.9
2012-06-08	corn	3.22	3.5	2.87	0.41
2012-06-09	rice	2.04	3.08	2.94	0.01
2012-06-09	wheat	4.57	3.54	2.98	0.86
2012-06-09	corn	4.84	3.73	2.87	0.95
2012-06-10	rice	2	3	2.95	0
2012-06-10	wheat	2.8	3.54	2.98	0.27
2012-06-10	corn	2.22	3.68	2.78	0.07
2012-06-11	rice	2.45	3.06	2.95	0.15
2012-06-11	wheat	4.05	3.58	2.98	0.68
2012-06-11	corn	2.09	3.51	2.9	0.03
2012-06-12	rice	3.09	3.04	2.95	0.36
2012-06-12	wheat	3.87	3.85	2.98	0.62
2012-06-12	corn	3.55	3.39	2.9	0.52
2012-06-13	rice	4.54	3.09	2.95	0.85
2012-06-13	wheat	4.69	3.93	2.92	0.9
2012-06-13	corn	3.89	3.52	2.9	0.63
2012-06-14	rice	4.76	3.06	2.95	0.92
2012-06-14	wheat	3.31	4	2.92	0.44
2012-06-14	corn	3.29	3.3	2.9	0.43
2012-06-15	rice	3.12	3.14	2.95	0.37
2012-06-15	wheat	4.79	4.01	2.92	0.93
2012-06-15	corn	4.52	3.49	2.9	0.84
2012-06-16	rice	2.01	3.14	2.95	0
2012-06-16	wheat	4.95	4.07	2.94	0.98
2012-06-16	corn	3.25	3.26	2.9	0.42
2012-06-17	rice	3.39	3.34	2.95	0.46
2012-06-17	wheat	4.51	4.31	2.94	0.84
2012-06-17	corn	2.75	3.33	2.9	0.25
2012-06-18	rice	3.27	3.45	2.95	0.42
2012-06-18	wheat	3.49	4.23	2.94	0.5
2012-06-18	corn	4.16	3.63	2.9	0.72
2012-06-19	rice	3.42	3.5	2.95	0.47
2012-06-19	wheat	4	4.25	2.94	0.67
2012-06-19	corn	3.7	3.65	2.9	0.57
2012-06-20	rice	4.31	3.47	2.95	0.77
2012-06-20	wheat	4.85	4.27	2.94	0.95
2012-06-20	corn	3.38	3.58	2.9	0.46
2012-06-21	rice	4.26	3.4	2.95	0.75
2012-06-21	wheat	3.77	4.34	2.94	0.59
2012-06-21	corn	4.51	3.75	2.9	0.84
2012-06-22	rice	2.46	3.3	2.95	0.15
2012-06-22	wheat	4.43	4.29	2.94	0.81
2012-06-22	corn	2.75	3.5	2.9	0.25
2012-06-23	rice	2.69	3.4	2.95	0.23
2012-06-23	wheat	3.45	4.07	2.94	0.48
2012-06-23	corn	3.34	3.51	2.9	0.45
2012-06-24	rice	2.7	3.3	2.95	0.23
2012-06-24	wheat	2.38	3.77	2.94	0.13
2012-06-24	corn	2.8	3.52	2.9	0.27
2012-06-25	rice	2.87	3.24	2.95	0.29
2012-06-25	wheat	2.92	3.69	2.94	0.31
2012-06-25	corn	3.3	3.4	2.9	0.43
2012-06-26	rice	4.47	3.39	2.95	0.82
2012-06-26	wheat	2.56	3.48	2.94	0.19
2012-06-26	corn	3.98	3.44	2.9	0.66
2012-06-27	rice	2.43	3.13	2.95	0.14
2012-06-27	wheat	2.18	3.1	2.94	0.06
2012-06-27	corn	3.47	3.45	2.86	0.49
2012-06-28	rice	3.71	3.05	2.95	0.57
2012-06-28	wheat	2.93	2.98	2.94	0.31
2012-06-28	corn	3.82	3.35	2.86	0.61
2012-06-29	rice	3	3.12	2.93	0.33
2012-06-29	wheat	4.81	3.03	2.94	0.94
2012-06-29	corn	3.7	3.49	2.75	0.57
2012-06-30	rice	4.32	3.36	2.93	0.77
2012-06-30	wheat	2.51	2.9	2.94	0.17
2012-06-30	corn	4.38	3.64	2.75	0.79
2012-07-01	rice	2.17	3.28	2.93	0.06
2012-07-01	wheat	4.33	3.18	2.94	0.78
2012-07-01	corn	4.3	3.85	2.75	0.77
2012-07-02	rice	3.85	3.42	2.93	0.62
2012-07-02	wheat	2.08	3.06	2.94	0.03
2012-07-02	corn	3.49	3.88	2.75	0.5
2012-07-03	rice	3.62	3.3	2.93	0.54
2012-07-03	wheat	3.6	3.21	2.94	0.53
2012-07-03	corn	2.73	3.7	2.75	0.24
2012-07-04	rice	2.88	3.36	2.93	0.29
2012-07-04	wheat	3.59	3.41	2.94	0.53
2012-07-04	corn	2.23	3.52	2.75	0.08
2012-07-05	rice	2.1	3.13	2.93	0.03
2012-07-05	wheat	4.66	3.65	2.87	0.89
2012-07-05	corn	4.53	3.62	2.75	0.84
2012-07-06	rice	4.68	3.37	2.93	0.89
2012-07-06	wheat	3.34	3.44	2.87	0.45
2012-07-06	corn	4.25	3.7	2.75	0.75
2012-07-07	rice	3.36	3.24	2.76	0.45
2012-07-07	wheat	2.43	3.43	2.87	0.14
2012-07-07	corn	2.71	3.46	2.75	0.24
2012-07-08	rice	3.5	3.43	2.76	0.5
2012-07-08	wheat	2.83	3.22	2.87	0.28
2012-07-08	corn	4.72	3.52	2.75	0.91
2012-07-09	rice	3.75	3.41	2.76	0.58
2012-07-09	wheat	4.86	3.62	2.87	0.95
2012-07-09	corn	4.64	3.69	2.63	0.88
2012-07-10	rice	4.81	3.58	2.8	0.94
2012-07-10	wheat	2.4	3.44	2.87	0.13
2012-07-10	corn	4.9	4	2.81	0.97
2012-07-11	rice	2.79	3.57	2.8	0.26
2012-07-11	wheat	3.1	3.37	2.87	0.37
2012-07-11	corn	4.21	4.28	2.67	0.74
2012-07-12	rice	4.86	3.96	2.85	0.95
2012-07-12	wheat	4.23	3.31	2.87	0.74
2012-07-12	corn	3.65	4.15	2.67	0.55
2012-07-13	rice	2.25	3.62	2.85	0.08
2012-07-13	wheat	4.89	3.53	2.87	0.96
2012-07-13	corn	2.03	3.84	2.87	0.01
2012-07-14	rice	4.35	3.76	2.85	0.78
2012-07-14	wheat	4.3	3.8	2.87	0.77
2012-07-14	corn	2.09	3.75	2.87	0.03
2012-07-15	rice	2.63	3.63	2.85	0.21
2012-07-15	wheat	3.22	3.86	2.87	0.41
2012-07-15	corn	2.27	3.4	2.87	0.09
2012-07-16	rice	4.6	3.76	2.76	0.87
2012-07-16	wheat	4.63	3.82	2.81	0.88
2012-07-16	corn	4.89	3.43	2.87	0.96
2012-07-17	rice	3.63	3.59	2.76	0.54
2012-07-17	wheat	3.84	4.03	2.81	0.61
2012-07-17	corn	4.25	3.34	2.87	0.75
2012-07-18	rice	4.55	3.84	2.76	0.85
2012-07-18	wheat	2.59	3.96	2.81	0.2
2012-07-18	corn	3.45	3.23	2.87	0.48
2012-07-19	rice	2.61	3.52	2.76	0.2
2012-07-19	wheat	2.23	3.67	2.81	0.08
2012-07-19	corn	2.33	3.04	2.87	0.11
2012-07-20	rice	3.76	3.73	2.76	0.59
2012-07-20	wheat	3.57	3.48	2.81	0.52
2012-07-20	corn	3.55	3.26	2.87	0.52
2012-07-21	rice	4.48	3.75	2.76	0.83
2012-07-21	wheat	3.61	3.38	2.81	0.54
2012-07-21	corn	3.43	3.45	2.87	0.48
2012-07-22	rice	2.03	3.67	2.83	0.01
2012-07-22	wheat	3.62	3.44	2.81	0.54
2012-07-22	corn	2.76	3.52	2.87	0.25
2012-07-23	rice	2.09	3.31	2.83	0.03
2012-07-23	wheat	4.93	3.48	2.85	0.98
2012-07-23	corn	3.22	3.28	2.87	0.41
2012-07-24	rice	2.55	3.15	2.83	0.18
2012-07-24	wheat	3.51	3.44	2.85	0.5
2012-07-24	corn	4.85	3.37	2.87	0.95
2012-07-25	rice	2.42	2.85	2.83	0.14
2012-07-25	wheat	4.52	3.71	2.85	0.84
2012-07-25	corn	2.01	3.16	2.89	0
2012-07-26	rice	2.65	2.85	2.83	0.22
2012-07-26	wheat	2.47	3.75	2.85	0.16
2012-07-26	corn	3.88	3.39	2.89	0.63
2012-07-27	rice	4.45	2.95	2.83	0.82
2012-07-27	wheat	2.27	3.56	2.85	0.09
2012-07-27	corn	2.05	3.17	2.89	0.02
2012-07-28	rice	2.18	2.62	2.83	0.06
2012-07-28	wheat	4.84	3.74	2.85	0.95
2012-07-28	corn	4.51	3.33	2.89	0.84
2012-07-29	rice	4.42	2.97	2.83	0.81
2012-07-29	wheat	4.77	3.9	2.85	0.92
2012-07-29	corn	3.09	3.37	2.89	0.36
2012-07-30	rice	3.18	3.12	2.83	0.39
2012-07-30	wheat	4.35	3.82	2.85	0.78
2012-07-30	corn	4.13	3.5	2.89	0.71
2012-07-31	rice	3.45	3.25	2.83	0.48
2012-07-31	wheat	3.2	3.77	2.85	0.4
2012-07-31	corn	3.75	3.35	2.89	0.58
2012-08-01	rice	4.62	3.56	2.83	0.87
2012-08-01	wheat	4.2	3.73	2.7	0.73
2012-08-01	corn	3.07	3.5	2.89	0.36
2012-08-02	rice	4.03	3.76	2.83	0.68
2012-08-02	wheat	3.07	3.81	2.7	0.36
2012-08-02	corn	2.48	3.3	2.89	0.16
2012-08-03	rice	2.17	3.44	2.83	0.06
2012-08-03	wheat	3.61	4.01	2.7	0.54
2012-08-03	corn	4.44	3.64	2.89	0.81
2012-08-04	rice	2.19	3.44	2.83	0.06
2012-08-04	wheat	3.77	3.85	2.7	0.59
2012-08-04	corn	4.23	3.6	2.89	0.74
2012-08-05	rice	3.58	3.32	2.83	0.53
2012-08-05	wheat	4.09	3.76	2.7	0.7
2012-08-05	corn	3.42	3.65	2.89	0.47
2012-08-06	rice	4.44	3.5	2.83	0.81
2012-08-06	wheat	2.32	3.47	2.7	0.11
2012-08-06	corn	4.56	3.71	2.89	0.85
2012-08-07	rice	3.49	3.5	2.83	0.5
2012-08-07	wheat	4.26	3.62	2.7	0.75
2012-08-07	corn	3.99	3.74	2.89	0.66
2012-08-08	rice	2.65	3.22	2.83	0.22
2012-08-08	wheat	2.41	3.36	2.7	0.14
2012-08-08	corn	3.71	3.83	2.89	0.57
2012-08-09	rice	2.38	2.99	2.83	0.13
2012-08-09	wheat	3.21	3.38	2.7	0.4
2012-08-09	corn	3.89	4.03	2.88	0.63
2012-08-10	rice	2.46	3.03	2.83	0.15
2012-08-10	wheat	3.09	3.31	2.7	0.36
2012-08-10	corn	3.7	3.93	2.88	0.57
2012-08-11	rice	3.88	3.27	2.59	0.63
2012-08-11	wheat	2.77	3.16	2.7	0.26
2012-08-11	corn	2.82	3.73	2.88	0.27
2012-08-12	rice	2.08	3.05	2.59	0.03
2012-08-12	wheat	3.85	3.13	2.7	0.62
2012-08-12	corn	4.22	3.84	2.88	0.74
2012-08-13	rice	3.3	2.89	2.59	0.43
2012-08-13	wheat	3.34	3.28	2.7	0.45
2012-08-13	corn	2.64	3.57	2.88	0.21
2012-08-14	rice	2.26	2.72	2.59	0.09
2012-08-14	wheat	4.84	3.36	2.7	0.95
2012-08-14	corn	4.5	3.64	2.88	0.83
2012-08-15	rice	2.06	2.63	2.59	0.02
2012-08-15	wheat	2.72	3.4	2.7	0.24
2012-08-15	corn	4.44	3.74	2.84	0.81
2012-08-16	rice	3.28	2.76	2.59	0.43
2012-08-16	wheat	4.66	3.61	2.7	0.89
2012-08-16	corn	3.01	3.62	2.84	0.34
2012-08-17	rice	3.58	2.92	2.59	0.53
2012-08-17	wheat	3.33	3.64	2.7	0.44
2012-08-17	corn	2.3	3.42	2.84	0.1
2012-08-18	rice	2.78	2.76	2.59	0.26
2012-08-18	wheat	4.26	3.86	2.66	0.75
2012-08-18	corn	2.11	3.32	2.84	0.04
2012-08-19	rice	4.11	3.05	2.59	0.7
2012-08-19	wheat	4.74	3.98	2.66	0.91
2012-08-19	corn	3.81	3.26	2.84	0.6
2012-08-20	rice	4.59	3.24	2.59	0.86
2012-08-20	wheat	3.54	4.01	2.66	0.51
2012-08-20	corn	3.06	3.32	2.84	0.35
2012-08-21	rice	3.35	3.39	2.56	0.45
2012-08-21	wheat	2.33	3.65	2.66	0.11
2012-08-21	corn	2.91	3.09	2.84	0.3
2012-08-22	rice	3.38	3.58	2.56	0.46
2012-08-22	wheat	4.89	3.96	2.62	0.96
2012-08-22	corn	3.01	2.89	2.84	0.34
2012-08-23	rice	4.4	3.74	2.56	0.8
2012-08-23	wheat	4.7	3.97	2.62	0.9
2012-08-23	corn	3.37	2.94	2.55	0.46
2012-08-24	rice	4.87	3.93	2.81	0.96
2012-08-24	wheat	4.18	4.09	2.62	0.73
2012-08-24	corn	4.08	3.19	2.51	0.69
2012-08-25	rice	2.64	3.91	2.81	0.21
2012-08-25	wheat	2.66	3.86	2.62	0.22
2012-08-25	corn	2.13	3.2	2.51	0.04
2012-08-26	rice	4.13	3.91	2.81	0.71
2012-08-26	wheat	2.43	3.53	2.57	0.14
2012-08-26	corn	2.78	3.05	2.45	0.26
2012-08-27	rice	4.66	3.92	2.81	0.89
2012-08-27	wheat	4.98	3.74	2.66	0.99
2012-08-27	corn	2.38	2.95	2.45	0.13
2012-08-28	rice	3.65	3.96	2.81	0.55
2012-08-28	wheat	2.24	3.73	2.74	0.08
2012-08-28	corn	4.23	3.14	2.45	0.74
2012-08-29	rice	3.7	4.01	2.81	0.57
2012-08-29	wheat	3.44	3.52	2.74	0.48
2012-08-29	corn	4.15	3.3	2.45	0.72
2012-08-30	rice	2.98	3.8	2.81	0.33
2012-08-30	wheat	4.06	3.43	2.74	0.69
2012-08-30	corn	3.89	3.38	2.45	0.63
2012-08-31	rice	4.57	3.76	2.81	0.86
2012-08-31	wheat	2.72	3.22	2.74	0.24
2012-08-31	corn	3.61	3.31	2.45	0.54
2012-09-01	rice	4.92	4.09	2.86	0.97
2012-09-01	wheat	2.71	3.23	2.74	0.24
2012-09-01	corn	2.81	3.41	2.45	0.27
2012-09-02	rice	2.02	3.79	2.9	0.01
2012-09-02	wheat	4.73	3.55	2.74	0.91
2012-09-02	corn	2.91	3.43	2.45	0.3
2012-09-03	rice	4.46	3.76	2.9	0.82
2012-09-03	wheat	4.89	3.54	2.74	0.96
2012-09-03	corn	4.21	3.69	2.45	0.74
2012-09-04	rice	3.39	3.72	2.9	0.46
2012-09-04	wheat	4.8	3.91	2.74	0.93
2012-09-04	corn	4.07	3.66	2.45	0.69
2012-09-05	rice	3.84	3.74	2.9	0.61
2012-09-05	wheat	4.11	4	2.74	0.7
2012-09-05	corn	2.34	3.41	2.39	0.11
2012-09-06	rice	3.68	3.84	2.9	0.56
2012-09-06	wheat	3.71	3.95	2.74	0.57
2012-09-06	corn	3.69	3.38	2.39	0.56
2012-09-07	rice	4.91	3.89	2.9	0.97
2012-09-07	wheat	3.42	4.05	2.74	0.47
2012-09-07	corn	3.92	3.42	2.39	0.64
2012-09-08	rice	3.15	3.64	2.9	0.38
2012-09-08	wheat	4.61	4.32	2.74	0.87
2012-09-08	corn	3.22	3.48	2.39	0.41
2012-09-09	rice	3.56	3.86	2.9	0.52
2012-09-09	wheat	2.36	3.99	2.74	0.12
2012-09-09	corn	2.85	3.47	2.39	0.28
2012-09-10	rice	4.97	3.93	2.95	0.99
2012-09-10	wheat	4.11	3.87	2.74	0.7
2012-09-10	corn	2.58	3.24	2.39	0.19
2012-09-11	rice	2.02	3.73	2.95	0.01
2012-09-11	wheat	4.35	3.81	2.74	0.78
2012-09-11	corn	4.45	3.29	2.39	0.82
2012-09-12	rice	4.53	3.83	2.95	0.84
2012-09-12	wheat	3.81	3.77	2.74	0.6
2012-09-12	corn	4.85	3.65	2.74	0.95
2012-09-13	rice	4.48	3.95	2.95	0.83
2012-09-13	wheat	3.57	3.75	2.74	0.52
2012-09-13	corn	4.63	3.79	2.74	0.88
2012-09-14	rice	3.03	3.68	2.95	0.34
2012-09-14	wheat	4.74	3.94	2.74	0.91
2012-09-14	corn	4.06	3.81	2.74	0.69
2012-09-15	rice	2.5	3.58	2.95	0.17
2012-09-15	wheat	4.41	3.91	2.74	0.8
2012-09-15	corn	2.42	3.69	2.74	0.14
2012-09-16	rice	2.81	3.48	2.95	0.27
2012-09-16	wheat	3.37	4.05	2.74	0.46
2012-09-16	corn	3.84	3.83	2.74	0.61
2012-09-17	rice	4.66	3.43	2.95	0.89
2012-09-17	wheat	3.67	3.99	2.74	0.56
2012-09-17	corn	4.57	4.12	2.72	0.86
2012-09-18	rice	3.78	3.68	2.95	0.59
2012-09-18	wheat	4.19	3.97	2.74	0.73
2012-09-18	corn	2.36	3.82	2.72	0.12
2012-09-19	rice	4.97	3.75	2.95	0.99
2012-09-19	wheat	3.34	3.9	2.74	0.45
2012-09-19	corn	3.36	3.61	2.72	0.45
2012-09-20	rice	2.38	3.45	2.95	0.13
2012-09-20	wheat	2.54	3.75	2.74	0.18
2012-09-20	corn	2.97	3.37	2.72	0.32
2012-09-21	rice	2.89	3.43	2.95	0.3
2012-09-21	wheat	3.76	3.61	2.74	0.59
2012-09-21	corn	2.73	3.18	2.72	0.24
2012-09-22	rice	3.52	3.57	2.95	0.51
2012-09-22	wheat	2.97	3.41	2.74	0.32
2012-09-22	corn	2.94	3.25	2.72	0.31
2012-09-23	rice	3.56	3.68	2.95	0.52
2012-09-23	wheat	4.66	3.59	2.74	0.89
2012-09-23	corn	2.33	3.04	2.72	0.11
2012-09-24	rice	4.42	3.65	2.95	0.81
2012-09-24	wheat	4.52	3.71	2.74	0.84
2012-09-24	corn	2.19	2.7	2.66	0.06
2012-09-25	rice	2.26	3.43	2.95	0.09
2012-09-25	wheat	4.88	3.81	2.74	0.96
2012-09-25	corn	3.24	2.82	2.66	0.41
2012-09-26	rice	2.19	3.03	2.95	0.06
2012-09-26	wheat	3.33	3.81	2.65	0.44
2012-09-26	corn	4.12	2.93	2.66	0.71
2012-09-27	rice	2.65	3.07	2.95	0.22
2012-09-27	wheat	3.15	3.9	2.53	0.38
2012-09-27	corn	3.78	3.05	2.66	0.59
2012-09-28	rice	2.84	3.06	2.95	0.28
2012-09-28	wheat	4.89	4.06	2.53	0.96
2012-09-28	corn	2.4	3	2.66	0.13
2012-09-29	rice	4.05	3.14	2.95	0.68
2012-09-29	wheat	4.29	4.25	2.53	0.76
2012-09-29	corn	4.48	3.22	2.66	0.83
2012-09-30	rice	4.57	3.28	2.95	0.86
2012-09-30	wheat	4.53	4.23	2.53	0.84
2012-09-30	corn	3.61	3.4	2.66	0.54
2012-10-01	rice	4.8	3.34	2.95	0.93
2012-10-01	wheat	4.08	4.16	2.53	0.69
2012-10-01	corn	4.93	3.79	2.74	0.98
2012-10-02	rice	3.35	3.49	2.95	0.45
2012-10-02	wheat	2.77	3.86	2.53	0.26
2012-10-02	corn	4.43	3.96	2.74	0.81
2012-10-03	rice	2.93	3.6	2.95	0.31
2012-10-03	wheat	4.49	4.03	2.53	0.83
2012-10-03	corn	2.98	3.8	2.74	0.33
2012-10-04	rice	3.09	3.66	2.95	0.36
2012-10-04	wheat	4.13	4.17	2.53	0.71
2012-10-04	corn	3.43	3.75	2.74	0.48
2012-10-05	rice	2.63	3.63	2.95	0.21
2012-10-05	wheat	2.23	3.79	2.66	0.08
2012-10-05	corn	3.35	3.89	2.74	0.45
2012-10-06	rice	3.35	3.53	2.95	0.45
2012-10-06	wheat	4.69	3.85	2.66	0.9
2012-10-06	corn	3.24	3.71	2.74	0.41
2012-10-07	rice	3.74	3.41	2.95	0.58
2012-10-07	wheat	2.31	3.53	2.66	0.1
2012-10-07	corn	2.89	3.61	2.74	0.3
2012-10-08	rice	2.68	3.11	2.95	0.23
2012-10-08	wheat	3.33	3.42	2.66	0.44
2012-10-08	corn	2.89	3.32	2.74	0.3
2012-10-09	rice	3.96	3.2	2.95	0.65
2012-10-09	wheat	2.2	3.34	2.69	0.07
2012-10-09	corn	2.34	3.02	2.74	0.11
2012-10-10	rice	3.43	3.27	2.95	0.48
2012-10-10	wheat	2.27	3.02	2.69	0.09
2012-10-10	corn	3.77	3.13	2.74	0.59
2012-10-11	rice	2.7	3.21	2.78	0.23
2012-10-11	wheat	4.89	3.13	2.69	0.96
2012-10-11	corn	4.02	3.21	2.74	0.67
2012-10-12	rice	2.5	3.19	2.78	0.17
2012-10-12	wheat	4.8	3.5	2.69	0.93
2012-10-12	corn	2.73	3.13	2.74	0.24
2012-10-13	rice	4.95	3.42	2.78	0.98
2012-10-13	wheat	2.53	3.19	2.69	0.18
2012-10-13	corn	3.86	3.21	2.74	0.62
2012-10-14	rice	2.38	3.23	2.78	0.13
2012-10-14	wheat	3.76	3.4	2.69	0.59
2012-10-14	corn	2.8	3.2	2.74	0.27
2012-10-15	rice	4.79	3.53	2.78	0.93
2012-10-15	wheat	3.36	3.4	2.69	0.45
2012-10-15	corn	3.18	3.24	2.74	0.39
2012-10-16	rice	3.38	3.45	2.78	0.46
2012-10-16	wheat	3.86	3.64	2.69	0.62
2012-10-16	corn	2.37	3.25	2.74	0.12
2012-10-17	rice	4.97	3.67	2.78	0.99
2012-10-17	wheat	3	3.74	2.69	0.33
2012-10-17	corn	2.93	3.13	2.74	0.31
2012-10-18	rice	2.59	3.65	2.78	0.2
2012-10-18	wheat	2.92	3.46	2.69	0.31
2012-10-18	corn	2.35	2.89	2.74	0.12
2012-10-19	rice	2.64	3.67	2.78	0.21
2012-10-19	wheat	4.45	3.41	2.69	0.82
2012-10-19	corn	3.85	3.05	2.74	0.62
2012-10-20	rice	2.22	3.28	2.78	0.07
2012-10-20	wheat	3.47	3.55	2.69	0.49
2012-10-20	corn	2.24	2.82	2.74	0.08
2012-10-21	rice	2.56	3.31	2.78	0.19
2012-10-21	wheat	3.6	3.52	2.69	0.53
2012-10-21	corn	3.22	2.88	2.74	0.41
2012-10-22	rice	4.97	3.33	2.78	0.99
2012-10-22	wheat	4.99	3.76	2.79	1
2012-10-22	corn	3.65	2.94	2.74	0.55
2012-10-23	rice	4.17	3.45	2.78	0.72
2012-10-23	wheat	4.33	3.82	2.79	0.78
2012-10-23	corn	4.02	3.18	2.74	0.67
2012-10-24	rice	4.14	3.33	2.78	0.71
2012-10-24	wheat	3.28	3.86	2.79	0.43
2012-10-24	corn	3.79	3.3	2.69	0.6
2012-10-25	rice	4.3	3.57	2.78	0.77
2012-10-25	wheat	2.27	3.77	2.79	0.09
2012-10-25	corn	2.11	3.27	2.82	0.04
2012-10-26	rice	2.13	3.5	2.84	0.04
2012-10-26	wheat	3.24	3.6	2.79	0.41
2012-10-26	corn	4.76	3.4	2.82	0.92
2012-10-27	rice	2.28	3.51	2.84	0.09
2012-10-27	wheat	4.26	3.71	2.79	0.75
2012-10-27	corn	4.52	3.72	2.82	0.84
2012-10-28	rice	2.38	3.48	2.84	0.13
2012-10-28	wheat	2.44	3.54	2.79	0.15
2012-10-28	corn	3.13	3.71	2.82	0.38
2012-10-29	rice	2.49	3.13	2.84	0.16
2012-10-29	wheat	4.05	3.41	2.79	0.68
2012-10-29	corn	2.7	3.58	2.82	0.23
2012-10-30	rice	2.23	2.85	2.84	0.08
2012-10-30	wheat	2.39	3.13	2.79	0.13
2012-10-30	corn	4.4	3.63	2.82	0.8
2012-10-31	rice	2.4	2.6	2.84	0.13
2012-10-31	wheat	4.92	3.37	2.79	0.97
2012-10-31	corn	3.87	3.64	2.65	0.62
2012-11-01	rice	4.94	2.69	2.84	0.98
2012-11-01	wheat	2.73	3.43	2.79	0.24
2012-11-01	corn	4.66	4.01	2.65	0.89
2012-11-02	rice	4.99	3.1	2.86	1
2012-11-02	wheat	2.9	3.38	2.79	0.3
2012-11-02	corn	3.98	3.89	2.65	0.66
2012-11-03	rice	2.64	3.15	2.86	0.21
2012-11-03	wheat	2.61	3.15	2.79	0.2
2012-11-03	corn	4.28	3.86	2.65	0.76
2012-11-04	rice	3.59	3.33	2.86	0.53
2012-11-04	wheat	4.1	3.39	2.79	0.7
2012-11-04	corn	3.32	3.89	2.65	0.44
2012-11-05	rice	4.42	3.6	2.86	0.81
2012-11-05	wheat	2.8	3.21	2.79	0.27
2012-11-05	corn	2.39	3.84	2.65	0.13
2012-11-06	rice	4.97	3.99	2.86	0.99
2012-11-06	wheat	3.77	3.4	2.79	0.59
2012-11-06	corn	2.53	3.58	2.65	0.18
2012-11-07	rice	3.71	4.18	2.86	0.57
2012-11-07	wheat	2.3	3.03	2.79	0.1
2012-11-07	corn	2.5	3.38	2.65	0.17
2012-11-08	rice	2.65	3.85	2.86	0.22
2012-11-08	wheat	4.87	3.34	2.72	0.96
2012-11-08	corn	2.07	3.01	2.69	0.02
2012-11-09	rice	2.33	3.47	2.86	0.11
2012-11-09	wheat	2.6	3.29	2.72	0.2
2012-11-09	corn	4.96	3.15	2.89	0.99
2012-11-10	rice	4.68	3.76	2.86	0.89
2012-11-10	wheat	4.48	3.56	2.72	0.83
2012-11-10	corn	4.04	3.12	2.89	0.68
2012-11-11	rice	4.15	3.84	2.86	0.72
2012-11-11	wheat	3.05	3.41	2.72	0.35
2012-11-11	corn	2.79	3.04	2.89	0.26
2012-11-12	rice	4.71	3.89	2.86	0.9
2012-11-12	wheat	2.64	3.39	2.72	0.21
2012-11-12	corn	3.65	3.22	2.89	0.55
2012-11-13	rice	3.37	3.66	2.86	0.46
2012-11-13	wheat	3.27	3.32	2.72	0.42
2012-11-13	corn	4.84	3.55	2.89	0.95
2012-11-14	rice	4.12	3.72	2.86	0.71
2012-11-14	wheat	4.14	3.58	2.72	0.71
2012-11-14	corn	2.79	3.59	2.89	0.26
2012-11-15	rice	4	3.91	2.86	0.67
2012-11-15	wheat	4.95	3.59	2.72	0.98
2012-11-15	corn	3.21	3.75	2.89	0.4
2012-11-16	rice	4.11	4.16	2.86	0.7
2012-11-16	wheat	2.82	3.62	2.72	0.27
2012-11-16	corn	2.94	3.47	2.89	0.31
2012-11-17	rice	4.98	4.21	2.86	0.99
2012-11-17	wheat	3.89	3.54	2.72	0.63
2012-11-17	corn	2.98	3.31	2.89	0.33
2012-11-18	rice	3.11	4.06	2.86	0.37
2012-11-18	wheat	3.84	3.65	2.72	0.61
2012-11-18	corn	2.41	3.26	2.89	0.14
2012-11-19	rice	2.98	3.81	2.86	0.33
2012-11-19	wheat	2.68	3.66	2.72	0.23
2012-11-19	corn	4.47	3.38	2.89	0.82
2012-11-20	rice	4.44	3.96	2.86	0.81
2012-11-20	wheat	2.73	3.58	2.72	0.24
2012-11-20	corn	4.5	3.33	2.89	0.83
2012-11-21	rice	3.16	3.83	2.86	0.39
2012-11-21	wheat	4.82	3.68	2.68	0.94
2012-11-21	corn	3.4	3.42	2.89	0.47
2012-11-22	rice	3.83	3.8	2.86	0.61
2012-11-22	wheat	4.78	3.65	2.68	0.93
2012-11-22	corn	3.79	3.5	2.89	0.6
2012-11-23	rice	4.54	3.86	2.86	0.85
2012-11-23	wheat	4.76	3.93	2.68	0.92
2012-11-23	corn	2.73	3.47	2.89	0.24
2012-11-24	rice	2.37	3.49	2.86	0.12
2012-11-24	wheat	2.37	3.71	2.65	0.12
2012-11-24	corn	2.56	3.41	2.89	0.19
2012-11-25	rice	3.35	3.52	2.76	0.45
2012-11-25	wheat	4.09	3.75	2.65	0.7
2012-11-25	corn	4.68	3.73	2.89	0.89
2012-11-26	rice	4.24	3.7	2.76	0.75
2012-11-26	wheat	4.45	4	2.65	0.82
2012-11-26	corn	4.17	3.69	2.89	0.72
2012-11-27	rice	3.33	3.55	2.76	0.44
2012-11-27	wheat	2.65	3.99	2.65	0.22
2012-11-27	corn	2.73	3.44	2.89	0.24
2012-11-28	rice	4.33	3.71	2.76	0.78
2012-11-28	wheat	3.15	3.75	2.65	0.38
2012-11-28	corn	2.51	3.31	2.89	0.17
2012-11-29	rice	3.55	3.67	2.66	0.52
2012-11-29	wheat	4.81	3.75	2.65	0.94
2012-11-29	corn	3.87	3.32	2.89	0.62
2012-11-30	rice	4.64	3.69	2.66	0.88
2012-11-30	wheat	2.22	3.39	2.73	0.07
2012-11-30	corn	3.83	3.48	2.89	0.61
2012-12-01	rice	4.87	4.04	2.66	0.96
2012-12-01	wheat	3.18	3.51	2.73	0.39
2012-12-01	corn	2.85	3.52	2.89	0.28
2012-12-02	rice	4.11	4.15	2.65	0.7
2012-12-02	wheat	4.07	3.5	2.73	0.69
2012-12-02	corn	3.65	3.37	2.89	0.55
2012-12-03	rice	2.15	3.85	2.83	0.05
2012-12-03	wheat	2.96	3.29	2.73	0.32
2012-12-03	corn	3.76	3.31	2.89	0.59
2012-12-04	rice	2.31	3.71	2.83	0.1
2012-12-04	wheat	2.08	3.21	2.87	0.03
2012-12-04	corn	2.72	3.31	2.89	0.24
2012-12-05	rice	2.67	3.47	2.83	0.22
2012-12-05	wheat	3.9	3.32	2.87	0.63
2012-12-05	corn	2.04	3.25	2.92	0.01
2012-12-06	rice	2.91	3.38	2.83	0.3
2012-12-06	wheat	4.25	3.24	2.87	0.75
2012-12-06	corn	2.43	3.04	2.92	0.14
2012-12-07	rice	4.06	3.3	2.83	0.69
2012-12-07	wheat	3.45	3.41	2.87	0.48
2012-12-07	corn	4.26	3.1	2.92	0.75
2012-12-08	rice	3.75	3.14	2.83	0.58
2012-12-08	wheat	4.16	3.55	2.87	0.72
2012-12-08	corn	2.05	2.99	2.92	0.02
2012-12-09	rice	3.52	3.05	2.83	0.51
2012-12-09	wheat	2.5	3.33	2.87	0.17
2012-12-09	corn	4.77	3.15	2.8	0.92
2012-12-10	rice	4.96	3.45	2.83	0.99
2012-12-10	wheat	2.42	3.25	2.87	0.14
2012-12-10	corn	4.69	3.28	2.8	0.9
2012-12-11	rice	3.4	3.61	2.83	0.47
2012-12-11	wheat	3.94	3.52	2.87	0.65
2012-12-11	corn	4.18	3.49	2.8	0.73
2012-12-12	rice	3.72	3.76	2.83	0.57
2012-12-12	wheat	4.71	3.63	2.87	0.9
2012-12-12	corn	2.35	3.53	2.8	0.12
2012-12-13	rice	4.46	3.98	2.83	0.82
2012-12-13	wheat	4.26	3.63	2.87	0.75
2012-12-13	corn	2.31	3.52	2.73	0.1
2012-12-14	rice	2.34	3.74	2.83	0.11
2012-12-14	wheat	3.95	3.71	2.87	0.65
2012-12-14	corn	2.78	3.3	2.73	0.26
2012-12-15	rice	3.59	3.71	2.83	0.53
2012-12-15	wheat	4.07	3.69	2.74	0.69
2012-12-15	corn	3.25	3.48	2.73	0.42
2012-12-16	rice	4.03	3.79	2.83	0.68
2012-12-16	wheat	4.08	3.92	2.74	0.69
2012-12-16	corn	2.41	3.14	2.73	0.14
2012-12-17	rice	3.92	3.64	2.81	0.64
2012-12-17	wheat	4.96	4.28	2.88	0.99
2012-12-17	corn	3.88	3.02	2.73	0.63
2012-12-18	rice	4.39	3.78	2.81	0.8
2012-12-18	wheat	2.43	4.07	2.88	0.14
2012-12-18	corn	4.51	3.07	2.73	0.84
2012-12-19	rice	4.61	3.91	2.81	0.87
2012-12-19	wheat	3.95	3.96	2.88	0.65
2012-12-19	corn	4.84	3.43	2.8	0.95
2012-12-20	rice	3.41	3.76	2.81	0.47
2012-12-20	wheat	2.88	3.76	2.88	0.29
2012-12-20	corn	3.54	3.6	2.8	0.51
2012-12-21	rice	3.91	3.98	2.81	0.64
2012-12-21	wheat	2.25	3.52	2.88	0.08
2012-12-21	corn	4.51	3.85	2.8	0.84
2012-12-22	rice	2.87	3.88	2.81	0.29
2012-12-22	wheat	3.95	3.5	2.88	0.65
2012-12-22	corn	3.01	3.81	2.8	0.34
2012-12-23	rice	4.79	3.99	2.81	0.93
2012-12-23	wheat	4.5	3.56	2.88	0.83
2012-12-23	corn	3.8	4.01	2.8	0.6
2012-12-24	rice	4.69	4.1	2.81	0.9
2012-12-24	wheat	4.32	3.47	2.88	0.77
2012-12-24	corn	4.96	4.17	2.92	0.99
2012-12-25	rice	4.98	4.18	2.83	0.99
2012-12-25	wheat	2.56	3.49	2.88	0.19
2012-12-25	corn	4.46	4.16	2.92	0.82
2012-12-26	rice	4.34	4.14	2.83	0.78
2012-12-26	wheat	4.87	3.62	2.88	0.96
2012-12-26	corn	4.26	4.08	2.92	0.75
2012-12-27	rice	4.28	4.27	2.83	0.76
2012-12-27	wheat	4.1	3.79	2.88	0.7
2012-12-27	corn	2.59	3.94	2.92	0.2
2012-12-28	rice	4.18	4.3	2.83	0.73
2012-12-28	wheat	2.58	3.84	2.88	0.19
2012-12-28	corn	4.92	4	2.92	0.97
2012-12-29	rice	4.89	4.59	2.83	0.96
2012-12-29	wheat	2.78	3.67	2.88	0.26
2012-12-29	corn	4.74	4.25	2.92	0.91
2012-12-30	rice	2.56	4.27	2.83	0.19
2012-12-30	wheat	2.25	3.35	2.88	0.08
2012-12-30	corn	4.23	4.31	2.92	0.74
2012-12-31	rice	2.3	3.93	2.83	0.1
2012-12-31	wheat	4.75	3.41	2.88	0.92
2012-12-31	corn	2.45	3.95	2.92	0.15
2013-01-01	rice	4.75	3.9	2.83	0.92
2013-01-01	wheat	2.8	3.45	2.88	0.27
2013-01-01	corn	4.86	4.01	2.92	0.95
2013-01-02	rice	2.3	3.61	2.68	0.1
2013-01-02	wheat	3.43	3.24	2.88	0.48
2013-01-02	corn	3.59	3.91	2.92	0.53
2013-01-03	rice	2.39	3.34	2.68	0.13
2013-01-03	wheat	2.02	2.94	2.94	0.01
2013-01-03	corn	2.91	3.96	2.92	0.3
2013-01-04	rice	3.27	3.21	2.68	0.42
2013-01-04	wheat	2.13	2.88	2.94	0.04
2013-01-04	corn	3.98	3.82	2.91	0.66
2013-01-05	rice	2.69	2.89	2.68	0.23
2013-01-05	wheat	3.12	2.93	2.94	0.37
2013-01-05	corn	3.76	3.68	2.91	0.59
2013-01-06	rice	3.71	3.06	2.68	0.57
2013-01-06	wheat	3.97	3.17	2.94	0.66
2013-01-06	corn	3.9	3.64	2.91	0.63
2013-01-07	rice	3.96	3.3	2.68	0.65
2013-01-07	wheat	4.68	3.16	2.94	0.89
2013-01-07	corn	4.99	4	2.68	1
2013-01-08	rice	2.24	2.94	2.74	0.08
2013-01-08	wheat	2.14	3.07	2.94	0.05
2013-01-08	corn	2.15	3.61	2.84	0.05
2013-01-09	rice	3.6	3.12	2.74	0.53
2013-01-09	wheat	3.13	3.03	2.94	0.38
2013-01-09	corn	3.91	3.66	2.84	0.64
2013-01-10	rice	2.88	3.19	2.74	0.29
2013-01-10	wheat	4.93	3.44	2.94	0.98
2013-01-10	corn	4.71	3.91	2.84	0.9
2013-01-11	rice	3	3.15	2.74	0.33
2013-01-11	wheat	4.09	3.72	2.94	0.7
2013-01-11	corn	4.71	4.02	2.84	0.9
2013-01-12	rice	4.41	3.4	2.74	0.8
2013-01-12	wheat	3.2	3.73	2.94	0.4
2013-01-12	corn	3.75	4.02	2.84	0.58
2013-01-13	rice	4.37	3.49	2.74	0.79
2013-01-13	wheat	4.71	3.84	2.94	0.9
2013-01-13	corn	2.09	3.76	2.9	0.03
2013-01-14	rice	2.56	3.29	2.74	0.19
2013-01-14	wheat	2.93	3.59	2.94	0.31
2013-01-14	corn	2.48	3.4	2.9	0.16
2013-01-15	rice	2.34	3.31	2.74	0.11
2013-01-15	wheat	4.83	3.97	2.94	0.94
2013-01-15	corn	4.64	3.76	2.9	0.88
2013-01-16	rice	3.1	3.24	2.74	0.37
2013-01-16	wheat	3.51	4.03	2.91	0.5
2013-01-16	corn	2.06	3.49	2.93	0.02
2013-01-17	rice	2.11	3.13	2.87	0.04
2013-01-17	wheat	2.77	3.72	2.91	0.26
2013-01-17	corn	4.96	3.53	2.93	0.99
2013-01-18	rice	3.53	3.2	2.87	0.51
2013-01-18	wheat	3.32	3.61	2.91	0.44
2013-01-18	corn	2.41	3.2	2.93	0.14
2013-01-19	rice	4.01	3.15	2.87	0.67
2013-01-19	wheat	4.3	3.77	2.91	0.77
2013-01-19	corn	3.51	3.16	2.93	0.5
2013-01-20	rice	2.44	2.87	2.87	0.15
2013-01-20	wheat	2.44	3.44	2.91	0.15
2013-01-20	corn	2.87	3.28	2.93	0.29
2013-01-21	rice	3.17	2.96	2.87	0.39
2013-01-21	wheat	2.76	3.42	2.91	0.25
2013-01-21	corn	4.89	3.62	2.93	0.96
2013-01-22	rice	4.42	3.25	2.87	0.81
2013-01-22	wheat	3.13	3.18	2.91	0.38
2013-01-22	corn	3.82	3.5	2.93	0.61
2013-01-23	rice	2.47	3.16	2.87	0.16
2013-01-23	wheat	4.19	3.27	2.91	0.73
2013-01-23	corn	2.51	3.57	2.93	0.17
2013-01-24	rice	2.42	3.21	2.78	0.14
2013-01-24	wheat	3.45	3.37	2.91	0.48
2013-01-24	corn	4.43	3.49	2.93	0.81
2013-01-25	rice	4.77	3.39	2.78	0.92
2013-01-25	wheat	4.9	3.6	2.91	0.97
2013-01-25	corn	3.58	3.66	2.93	0.53
2013-01-26	rice	4.58	3.47	2.78	0.86
2013-01-26	wheat	3.8	3.52	2.91	0.6
2013-01-26	corn	3.68	3.68	2.93	0.56
2013-01-27	rice	4.22	3.72	2.78	0.74
2013-01-27	wheat	3.94	3.74	2.91	0.65
2013-01-27	corn	2.92	3.69	2.93	0.31
2013-01-28	rice	2.63	3.64	2.66	0.21
2013-01-28	wheat	4.34	3.96	2.91	0.78
2013-01-28	corn	3.5	3.49	2.93	0.5
2013-01-29	rice	2.78	3.41	2.66	0.26
2013-01-29	wheat	3.86	4.07	2.91	0.62
2013-01-29	corn	5	3.66	2.94	1
2013-01-30	rice	2.85	3.46	2.66	0.28
2013-01-30	wheat	3.05	3.91	2.91	0.35
2013-01-30	corn	2.83	3.71	2.94	0.28
2013-01-31	rice	4.39	3.75	2.66	0.8
2013-01-31	wheat	2.98	3.84	2.91	0.33
2013-01-31	corn	3.75	3.61	2.94	0.58
2013-02-01	rice	2.41	3.41	2.66	0.14
2013-02-01	wheat	2.42	3.48	2.91	0.14
2013-02-01	corn	2.05	3.39	2.95	0.02
2013-02-02	rice	3.29	3.22	2.66	0.43
2013-02-02	wheat	3.72	3.47	2.8	0.57
2013-02-02	corn	2.13	3.17	2.95	0.04
2013-02-03	rice	4.21	3.22	2.66	0.74
2013-02-03	wheat	3.81	3.45	2.79	0.6
2013-02-03	corn	4.18	3.35	2.95	0.73
2013-02-04	rice	4.93	3.55	2.82	0.98
2013-02-04	wheat	3.39	3.32	2.79	0.46
2013-02-04	corn	2.16	3.16	2.95	0.05
2013-02-05	rice	2.97	3.58	2.82	0.32
2013-02-05	wheat	4.76	3.45	2.79	0.92
2013-02-05	corn	4.45	3.08	2.95	0.82
2013-02-06	rice	3.63	3.69	2.82	0.54
2013-02-06	wheat	2.65	3.39	2.79	0.22
2013-02-06	corn	4.2	3.27	2.95	0.73
2013-02-07	rice	2.7	3.45	2.82	0.23
2013-02-07	wheat	4.77	3.65	2.51	0.92
2013-02-07	corn	2.88	3.15	2.95	0.29
2013-02-08	rice	3.81	3.65	2.82	0.6
2013-02-08	wheat	2.84	3.71	2.51	0.28
2013-02-08	corn	2.25	3.18	2.95	0.08
2013-02-09	rice	4.06	3.76	2.82	0.69
2013-02-09	wheat	4.32	3.79	2.48	0.77
2013-02-09	corn	4.22	3.48	2.95	0.74
2013-02-10	rice	4.39	3.78	2.82	0.8
2013-02-10	wheat	3.25	3.71	2.48	0.42
2013-02-10	corn	3.1	3.32	2.95	0.37
2013-02-11	rice	2.23	3.4	2.82	0.08
2013-02-11	wheat	3.37	3.71	2.48	0.46
2013-02-11	corn	4.13	3.6	2.95	0.71
2013-02-12	rice	3.35	3.45	2.82	0.45
2013-02-12	wheat	3.54	3.53	2.48	0.51
2013-02-12	corn	2.45	3.32	2.95	0.15
2013-02-13	rice	2.21	3.25	2.82	0.07
2013-02-13	wheat	3.38	3.64	2.48	0.46
2013-02-13	corn	4.93	3.42	2.95	0.98
2013-02-14	rice	3.8	3.41	2.82	0.6
2013-02-14	wheat	3.38	3.44	2.48	0.46
2013-02-14	corn	2.37	3.35	2.95	0.12
2013-02-15	rice	2.94	3.28	2.82	0.31
2013-02-15	wheat	4.32	3.65	2.48	0.77
2013-02-15	corn	4.92	3.73	2.95	0.97
2013-02-16	rice	4.33	3.32	2.72	0.78
2013-02-16	wheat	4.71	3.71	2.48	0.9
2013-02-16	corn	2.34	3.46	2.95	0.11
2013-02-17	rice	4.01	3.27	2.72	0.67
2013-02-17	wheat	4.75	3.92	2.48	0.92
2013-02-17	corn	3.76	3.56	2.95	0.59
2013-02-18	rice	4.8	3.63	2.72	0.93
2013-02-18	wheat	3.44	3.93	2.48	0.48
2013-02-18	corn	3.02	3.4	2.95	0.34
2013-02-19	rice	3.83	3.7	2.72	0.61
2013-02-19	wheat	4.28	4.04	2.48	0.76
2013-02-19	corn	3.37	3.53	2.95	0.46
2013-02-20	rice	2.81	3.79	2.72	0.27
2013-02-20	wheat	3.87	4.11	2.48	0.62
2013-02-20	corn	3.17	3.28	2.95	0.39
2013-02-21	rice	2.02	3.53	2.91	0.01
2013-02-21	wheat	2.03	3.91	2.87	0.01
2013-02-21	corn	4.48	3.58	2.95	0.83
2013-02-22	rice	4.44	3.75	2.91	0.81
2013-02-22	wheat	3.39	3.78	2.87	0.46
2013-02-22	corn	4.35	3.5	2.95	0.78
2013-02-23	rice	4.58	3.78	2.91	0.86
2013-02-23	wheat	4.95	3.82	2.92	0.98
2013-02-23	corn	2.68	3.55	2.95	0.23
2013-02-24	rice	3.45	3.7	2.91	0.48
2013-02-24	wheat	3.19	3.59	2.92	0.4
2013-02-24	corn	3.96	3.58	2.95	0.65
2013-02-25	rice	4.03	3.59	2.91	0.68
2013-02-25	wheat	2.49	3.46	2.92	0.16
2013-02-25	corn	2.7	3.53	2.95	0.23
2013-02-26	rice	3.12	3.49	2.91	0.37
2013-02-26	wheat	2.18	3.16	2.92	0.06
2013-02-26	corn	4.35	3.67	2.95	0.78
2013-02-27	rice	3.29	3.56	2.91	0.43
2013-02-27	wheat	2.75	3	2.92	0.25
2013-02-27	corn	4.53	3.86	2.95	0.84
2013-02-28	rice	4.99	3.99	2.97	1
2013-02-28	wheat	2.61	3.08	2.92	0.2
2013-02-28	corn	2.28	3.55	2.88	0.09
2013-03-01	rice	2.47	3.7	2.97	0.16
2013-03-01	wheat	3.05	3.03	2.92	0.35
2013-03-01	corn	3.75	3.46	2.88	0.58
2013-03-02	rice	2.93	3.47	2.97	0.31
2013-03-02	wheat	2.6	2.7	2.92	0.2
2013-03-02	corn	4.95	3.79	2.9	0.98
2013-03-03	rice	4.76	3.66	2.97	0.92
2013-03-03	wheat	4.4	2.87	2.92	0.8
2013-03-03	corn	4.25	3.83	2.82	0.75
2013-03-04	rice	2.79	3.48	2.97	0.26
2013-03-04	wheat	3.4	3	2.92	0.47
2013-03-04	corn	2.51	3.8	2.79	0.17
2013-03-05	rice	2.4	3.38	2.97	0.13
2013-03-05	wheat	2.3	3.02	2.92	0.1
2013-03-05	corn	3.67	3.71	2.79	0.56
2013-03-06	rice	2.18	3.22	2.97	0.06
2013-03-06	wheat	2.64	3	2.92	0.21
2013-03-06	corn	4.07	3.64	2.7	0.69
2013-03-07	rice	4.66	3.17	2.97	0.89
2013-03-07	wheat	2.38	2.97	2.92	0.13
2013-03-07	corn	4.57	3.97	2.7	0.86
2013-03-08	rice	2.19	3.13	2.97	0.06
2013-03-08	wheat	3.73	3.06	2.92	0.58
2013-03-08	corn	4.51	4.08	2.7	0.84
2013-03-09	rice	4.55	3.36	2.97	0.85
2013-03-09	wheat	3.26	3.16	2.92	0.42
2013-03-09	corn	2.22	3.69	2.73	0.07
2013-03-10	rice	3.41	3.17	2.97	0.47
2013-03-10	wheat	2.27	2.85	2.92	0.09
2013-03-10	corn	4.9	3.78	2.73	0.97
2013-03-11	rice	3.8	3.31	2.97	0.6
2013-03-11	wheat	3.2	2.83	2.92	0.4
2013-03-11	corn	4.74	4.1	2.73	0.91
2013-03-12	rice	2.22	3.29	2.97	0.07
2013-03-12	wheat	3.75	3.03	2.92	0.58
2013-03-12	corn	3.56	4.08	2.73	0.52
2013-03-13	rice	3.99	3.55	2.97	0.66
2013-03-13	wheat	2.91	3.07	2.92	0.3
2013-03-13	corn	4.92	4.2	2.73	0.97
2013-03-14	rice	3.31	3.35	2.97	0.44
2013-03-14	wheat	4.79	3.42	2.92	0.93
2013-03-14	corn	3.08	3.99	2.73	0.36
2013-03-15	rice	4.16	3.63	2.97	0.72
2013-03-15	wheat	3.96	3.45	2.92	0.65
2013-03-15	corn	4.26	3.95	2.73	0.75
2013-03-16	rice	3.02	3.42	2.97	0.34
2013-03-16	wheat	2.85	3.39	2.92	0.28
2013-03-16	corn	2.45	3.99	2.73	0.15
2013-03-17	rice	2.55	3.29	2.97	0.18
2013-03-17	wheat	3.05	3.5	2.92	0.35
2013-03-17	corn	3.1	3.73	2.73	0.37
2013-03-18	rice	4.18	3.35	2.97	0.73
2013-03-18	wheat	4.57	3.7	2.92	0.86
2013-03-18	corn	4.13	3.64	2.73	0.71
2013-03-19	rice	2.17	3.34	2.97	0.06
2013-03-19	wheat	3.93	3.72	2.92	0.64
2013-03-19	corn	4.19	3.73	2.73	0.73
2013-03-20	rice	3.82	3.32	2.97	0.61
2013-03-20	wheat	4.69	3.98	2.92	0.9
2013-03-20	corn	4.91	3.73	2.73	0.97
2013-03-21	rice	4.75	3.52	2.97	0.92
2013-03-21	wheat	4.06	3.87	2.92	0.69
2013-03-21	corn	5	4.01	2.78	1
2013-03-22	rice	2.11	3.23	2.97	0.04
2013-03-22	wheat	4.85	4	2.92	0.95
2013-03-22	corn	3.41	3.88	2.78	0.47
2013-03-23	rice	2.36	3.13	2.88	0.12
2013-03-23	wheat	2.95	4.01	2.77	0.32
2013-03-23	corn	3.25	4	2.78	0.42
2013-03-24	rice	2.32	3.1	2.88	0.11
2013-03-24	wheat	2.9	3.99	2.77	0.3
2013-03-24	corn	2.6	3.93	2.78	0.2
2013-03-25	rice	2.01	2.79	2.98	0
2013-03-25	wheat	4.57	3.99	2.67	0.86
2013-03-25	corn	2.72	3.73	2.78	0.24
2013-03-26	rice	4.67	3.15	2.98	0.89
2013-03-26	wheat	4.71	4.1	2.67	0.9
2013-03-26	corn	3.81	3.67	2.78	0.6
2013-03-27	rice	3.11	3.05	2.98	0.37
2013-03-27	wheat	4.78	4.12	2.67	0.93
2013-03-27	corn	3.93	3.53	2.78	0.64
2013-03-28	rice	3.68	2.89	2.98	0.56
2013-03-28	wheat	4.22	4.14	2.58	0.74
2013-03-28	corn	4.02	3.39	2.78	0.67
2013-03-29	rice	4.56	3.24	2.98	0.85
2013-03-29	wheat	4.3	4.06	2.58	0.77
2013-03-29	corn	2.49	3.26	2.78	0.16
2013-03-30	rice	4.24	3.51	2.75	0.75
2013-03-30	wheat	4.25	4.25	2.58	0.75
2013-03-30	corn	3.99	3.37	2.78	0.66
2013-03-31	rice	3.96	3.75	2.75	0.65
2013-03-31	wheat	3.09	4.27	2.58	0.36
2013-03-31	corn	2.26	3.32	2.78	0.09
2013-04-01	rice	3.18	3.91	2.75	0.39
2013-04-01	wheat	3.69	4.15	2.58	0.56
2013-04-01	corn	3.29	3.4	2.78	0.43
2013-04-02	rice	2.07	3.54	2.74	0.02
2013-04-02	wheat	2.1	3.78	2.75	0.03
2013-04-02	corn	3.77	3.39	2.78	0.59
2013-04-03	rice	2.55	3.46	2.74	0.18
2013-04-03	wheat	2.99	3.52	2.75	0.33
2013-04-03	corn	3.98	3.4	2.78	0.66
2013-04-04	rice	3.92	3.5	2.74	0.64
2013-04-04	wheat	2.71	3.3	2.75	0.24
2013-04-04	corn	4.69	3.5	2.78	0.9
2013-04-05	rice	2.41	3.19	2.74	0.14
2013-04-05	wheat	2.98	3.12	2.75	0.33
2013-04-05	corn	2.43	3.49	2.78	0.14
2013-04-06	rice	3.25	3.05	2.74	0.42
2013-04-06	wheat	4.78	3.19	2.75	0.93
2013-04-06	corn	4.74	3.59	2.78	0.91
2013-04-07	rice	3.22	2.94	2.74	0.41
2013-04-07	wheat	3.33	3.23	2.75	0.44
2013-04-07	corn	2.86	3.68	2.78	0.29
2013-04-08	rice	2.89	2.9	2.74	0.3
2013-04-08	wheat	4.79	3.38	2.75	0.93
2013-04-08	corn	3.39	3.69	2.74	0.46
2013-04-09	rice	2.63	2.98	2.74	0.21
2013-04-09	wheat	2.59	3.45	2.75	0.2
2013-04-09	corn	2.3	3.48	2.74	0.1
2013-04-10	rice	3.91	3.18	2.74	0.64
2013-04-10	wheat	4.8	3.71	2.75	0.93
2013-04-10	corn	3.58	3.43	2.74	0.53
2013-04-11	rice	2.74	3.01	2.74	0.25
2013-04-11	wheat	2.31	3.65	2.75	0.1
2013-04-11	corn	2.2	3.07	2.8	0.07
2013-04-12	rice	3.28	3.13	2.74	0.43
2013-04-12	wheat	2.81	3.63	2.75	0.27
2013-04-12	corn	2.3	3.05	2.8	0.1
2013-04-13	rice	4.57	3.32	2.74	0.86
2013-04-13	wheat	3.12	3.39	2.75	0.37
2013-04-13	corn	4.92	3.08	2.8	0.97
2013-04-14	rice	4.49	3.5	2.74	0.83
2013-04-14	wheat	2.63	3.29	2.75	0.21
2013-04-14	corn	2.21	2.99	2.8	0.07
2013-04-15	rice	4.89	3.79	2.88	0.96
2013-04-15	wheat	2.71	3	2.75	0.24
2013-04-15	corn	4.15	3.09	2.8	0.72
2013-04-16	rice	3.04	3.85	2.88	0.35
2013-04-16	wheat	4.49	3.27	2.75	0.83
2013-04-16	corn	2.38	3.11	2.8	0.13
2013-04-17	rice	2.06	3.58	2.88	0.02
2013-04-17	wheat	4.27	3.19	2.75	0.76
2013-04-17	corn	2.08	2.89	2.92	0.03
2013-04-18	rice	2.25	3.51	2.88	0.08
2013-04-18	wheat	2.17	3.17	2.75	0.06
2013-04-18	corn	3.58	3.09	2.92	0.53
2013-04-19	rice	2.51	3.4	2.88	0.17
2013-04-19	wheat	3.75	3.31	2.75	0.58
2013-04-19	corn	2.82	3.16	2.92	0.27
2013-04-20	rice	2.25	3.07	2.88	0.08
2013-04-20	wheat	3.32	3.33	2.75	0.44
2013-04-20	corn	4.42	3.09	2.84	0.81
2013-04-21	rice	3.69	2.96	2.88	0.56
2013-04-21	wheat	3.67	3.48	2.7	0.56
2013-04-21	corn	2.18	3.09	2.84	0.06
2013-04-22	rice	4.86	2.95	2.88	0.95
2013-04-22	wheat	2.7	3.48	2.7	0.23
2013-04-22	corn	4.28	3.11	2.84	0.76
2013-04-23	rice	3.76	3.05	2.88	0.59
2013-04-23	wheat	4.79	3.52	2.7	0.93
2013-04-23	corn	2.64	3.14	2.84	0.21
2013-04-24	rice	4.29	3.37	2.83	0.76
2013-04-24	wheat	2.89	3.33	2.7	0.3
2013-04-24	corn	4.62	3.51	2.84	0.87
2013-04-25	rice	2.64	3.43	2.83	0.21
2013-04-25	wheat	3.31	3.49	2.7	0.44
2013-04-25	corn	4.29	3.61	2.84	0.76
2013-04-26	rice	4.65	3.73	2.83	0.88
2013-04-26	wheat	4.05	3.53	2.7	0.68
2013-04-26	corn	2.81	3.61	2.84	0.27
2013-04-27	rice	2.31	3.74	2.83	0.1
2013-04-27	wheat	4.97	3.77	2.87	0.99
2013-04-27	corn	3.17	3.43	2.84	0.39
2013-04-28	rice	3.8	3.76	2.83	0.6
2013-04-28	wheat	2.62	3.62	2.87	0.21
2013-04-28	corn	4.15	3.71	2.84	0.72
2013-04-29	rice	3.44	3.56	2.83	0.48
2013-04-29	wheat	4.99	3.95	2.89	1
2013-04-29	corn	3.3	3.57	2.84	0.43
2013-04-30	rice	2.29	3.35	2.83	0.1
2013-04-30	wheat	2.2	3.58	2.89	0.07
2013-04-30	corn	2.25	3.51	2.84	0.08
2013-05-01	rice	4.27	3.34	2.83	0.76
2013-05-01	wheat	4.2	3.76	2.89	0.73
2013-05-01	corn	3.45	3.35	2.84	0.48
2013-05-02	rice	2.74	3.36	2.83	0.25
2013-05-02	wheat	2.64	3.67	2.82	0.21
2013-05-02	corn	3.51	3.23	2.84	0.5
2013-05-03	rice	3.12	3.14	2.83	0.37
2013-05-03	wheat	3.29	3.56	2.82	0.43
2013-05-03	corn	2.6	3.2	2.84	0.2
2013-05-04	rice	4.96	3.52	2.9	0.99
2013-05-04	wheat	2.11	3.15	2.88	0.04
2013-05-04	corn	2.85	3.16	2.84	0.28
2013-05-05	rice	4.31	3.59	2.9	0.77
2013-05-05	wheat	4.45	3.41	2.88	0.82
2013-05-05	corn	4.91	3.27	2.84	0.97
2013-05-06	rice	4.72	3.77	2.9	0.91
2013-05-06	wheat	2.46	3.05	2.88	0.15
2013-05-06	corn	4.72	3.47	2.84	0.91
2013-05-07	rice	2.28	3.77	2.9	0.09
2013-05-07	wheat	3.47	3.23	2.88	0.49
2013-05-07	corn	4.32	3.77	2.84	0.77
2013-05-08	rice	3.63	3.68	2.9	0.54
2013-05-08	wheat	4.64	3.29	2.88	0.88
2013-05-08	corn	2.01	3.56	2.91	0
2013-05-09	rice	4.35	3.91	2.9	0.78
2013-05-09	wheat	4.25	3.52	2.88	0.75
2013-05-09	corn	3.07	3.5	2.91	0.36
2013-05-10	rice	3.02	3.9	2.9	0.34
2013-05-10	wheat	3.41	3.54	2.88	0.47
2013-05-10	corn	2.18	3.44	2.91	0.06
2013-05-11	rice	2.96	3.61	2.9	0.32
2013-05-11	wheat	2.63	3.62	2.88	0.21
2013-05-11	corn	2.73	3.42	2.91	0.24
2013-05-12	rice	4.12	3.58	2.9	0.71
2013-05-12	wheat	4.69	3.65	2.88	0.9
2013-05-12	corn	3.68	3.24	2.91	0.56
2013-05-13	rice	3.88	3.46	2.9	0.63
2013-05-13	wheat	4.82	3.99	2.88	0.94
2013-05-13	corn	2.28	2.9	2.9	0.09
2013-05-14	rice	4.81	3.82	2.9	0.94
2013-05-14	wheat	4.98	4.2	2.88	0.99
2013-05-14	corn	2.52	2.64	2.9	0.17
2013-05-15	rice	2.85	3.71	2.9	0.28
2013-05-15	wheat	4.43	4.17	2.88	0.81
2013-05-15	corn	3.08	2.79	2.9	0.36
2013-05-16	rice	3.97	3.66	2.9	0.66
2013-05-16	wheat	4.38	4.19	2.88	0.79
2013-05-16	corn	2.99	2.78	2.9	0.33
2013-05-17	rice	2.77	3.62	2.71	0.26
2013-05-17	wheat	3.34	4.18	2.88	0.45
2013-05-17	corn	2.93	2.89	2.9	0.31
2013-05-18	rice	4.53	3.85	2.71	0.84
2013-05-18	wheat	4.08	4.39	2.88	0.69
2013-05-18	corn	4.7	3.17	2.9	0.9
2013-05-19	rice	4.2	3.86	2.71	0.73
2013-05-19	wheat	4.15	4.31	2.88	0.72
2013-05-19	corn	2.14	2.95	2.9	0.05
2013-05-20	rice	4.87	4	2.68	0.96
2013-05-20	wheat	3.41	4.11	2.88	0.47
2013-05-20	corn	2.73	3.01	2.9	0.24
2013-05-21	rice	2.31	3.64	2.68	0.1
2013-05-21	wheat	2.71	3.79	2.88	0.24
2013-05-21	corn	4.88	3.35	2.9	0.96
2013-05-22	rice	2.7	3.62	2.68	0.23
2013-05-22	wheat	2.78	3.55	2.88	0.26
2013-05-22	corn	4.08	3.49	2.9	0.69
2013-05-23	rice	4.15	3.65	2.68	0.72
2013-05-23	wheat	2.63	3.3	2.88	0.21
2013-05-23	corn	3.48	3.56	2.9	0.49
2013-05-24	rice	2.29	3.58	2.68	0.1
2013-05-24	wheat	2.03	3.11	2.96	0.01
2013-05-24	corn	2.64	3.52	2.9	0.21
2013-05-25	rice	3.83	3.48	2.68	0.61
2013-05-25	wheat	3.33	3.01	2.96	0.44
2013-05-25	corn	3.22	3.31	2.9	0.41
2013-05-26	rice	3.37	3.36	2.68	0.46
2013-05-26	wheat	4.69	3.08	2.96	0.9
2013-05-26	corn	4.38	3.63	2.9	0.79
2013-05-27	rice	3.09	3.11	2.68	0.36
2013-05-27	wheat	2.67	2.98	2.96	0.22
2013-05-27	corn	2.98	3.67	2.9	0.33
2013-05-28	rice	2.49	3.13	2.68	0.16
2013-05-28	wheat	4.22	3.19	2.96	0.74
2013-05-28	corn	2.85	3.38	2.9	0.28
2013-05-29	rice	2.75	3.14	2.68	0.25
2013-05-29	wheat	3.45	3.29	2.95	0.48
2013-05-29	corn	4.37	3.42	2.9	0.79
2013-05-30	rice	4.29	3.16	2.68	0.76
2013-05-30	wheat	4.29	3.53	2.95	0.76
2013-05-30	corn	4.43	3.55	2.9	0.81
2013-05-31	rice	3.99	3.4	2.68	0.66
2013-05-31	wheat	2.52	3.6	2.95	0.17
2013-05-31	corn	4.06	3.76	2.9	0.69
2013-06-01	rice	3.87	3.41	2.68	0.62
2013-06-01	wheat	2.76	3.51	2.95	0.25
2013-06-01	corn	3	3.72	2.9	0.33
2013-06-02	rice	3.57	3.44	2.68	0.52
2013-06-02	wheat	4.12	3.43	2.95	0.71
2013-06-02	corn	2.59	3.47	2.9	0.2
2013-06-03	rice	4.39	3.62	2.59	0.8
2013-06-03	wheat	2.25	3.37	2.95	0.08
2013-06-03	corn	2.88	3.45	2.9	0.29
2013-06-04	rice	2.79	3.66	2.59	0.26
2013-06-04	wheat	4.43	3.4	2.95	0.81
2013-06-04	corn	4.59	3.7	2.87	0.86
2013-06-05	rice	5	3.99	2.72	1
2013-06-05	wheat	4.16	3.5	2.95	0.72
2013-06-05	corn	3.4	3.56	2.87	0.47
2013-06-06	rice	3.01	3.8	2.71	0.34
2013-06-06	wheat	2.59	3.26	2.95	0.2
2013-06-06	corn	3.75	3.47	2.87	0.58
2013-06-07	rice	2.67	3.61	2.71	0.22
2013-06-07	wheat	4.56	3.55	2.95	0.85
2013-06-07	corn	2.82	3.29	2.74	0.27
2013-06-08	rice	2.39	3.4	2.71	0.13
2013-06-08	wheat	3.06	3.6	2.95	0.35
2013-06-08	corn	4.11	3.45	2.74	0.7
2013-06-09	rice	2.68	3.28	2.71	0.23
2013-06-09	wheat	4.25	3.61	2.95	0.75
2013-06-09	corn	2.65	3.46	2.74	0.22
2013-06-10	rice	2.04	2.94	2.96	0.01
2013-06-10	wheat	3.72	3.82	2.95	0.57
2013-06-10	corn	4.74	3.72	2.74	0.91
2013-06-11	rice	3.73	3.07	2.96	0.58
2013-06-11	wheat	2.31	3.52	2.95	0.1
2013-06-11	corn	2.3	3.4	2.74	0.1
2013-06-12	rice	2.44	2.71	2.96	0.15
2013-06-12	wheat	4.66	3.59	2.95	0.89
2013-06-12	corn	4.58	3.56	2.74	0.86
2013-06-13	rice	2.21	2.59	2.96	0.07
2013-06-13	wheat	3.44	3.71	2.66	0.48
2013-06-13	corn	3.61	3.54	2.74	0.54
2013-06-14	rice	3.32	2.69	2.96	0.44
2013-06-14	wheat	2.43	3.41	2.66	0.14
2013-06-14	corn	3.61	3.66	2.74	0.54
2013-06-15	rice	2.88	2.76	2.96	0.29
2013-06-15	wheat	3.75	3.51	2.66	0.58
2013-06-15	corn	4.85	3.76	2.74	0.95
2013-06-16	rice	4.68	3.04	2.96	0.89
2013-06-16	wheat	4.6	3.56	2.66	0.87
2013-06-16	corn	3.3	3.86	2.74	0.43
2013-06-17	rice	4.98	3.46	2.96	0.99
2013-06-17	wheat	2.09	3.33	2.66	0.03
2013-06-17	corn	4.48	3.82	2.74	0.83
2013-06-18	rice	3.84	3.48	2.96	0.61
2013-06-18	wheat	2.87	3.41	2.66	0.29
2013-06-18	corn	2.91	3.91	2.58	0.3
2013-06-19	rice	3.78	3.67	2.96	0.59
2013-06-19	wheat	4.65	3.4	2.66	0.88
2013-06-19	corn	2.75	3.64	2.58	0.25
2013-06-20	rice	2.94	3.77	2.96	0.31
2013-06-20	wheat	3.18	3.37	2.66	0.39
2013-06-20	corn	4.76	3.81	2.55	0.92
2013-06-21	rice	4.84	3.99	2.96	0.95
2013-06-21	wheat	3.82	3.57	2.66	0.61
2013-06-21	corn	3.38	3.78	2.55	0.46
2013-06-22	rice	2.72	3.97	2.96	0.24
2013-06-22	wheat	3.95	3.59	2.66	0.65
2013-06-22	corn	3.91	3.64	2.55	0.64
2013-06-23	rice	2.44	3.65	2.96	0.15
2013-06-23	wheat	4.01	3.51	2.6	0.67
2013-06-23	corn	2.7	3.56	2.55	0.23
2013-06-24	rice	4.96	3.65	2.96	0.99
2013-06-24	wheat	4.39	3.84	2.6	0.8
2013-06-24	corn	4.07	3.5	2.55	0.69
2013-06-25	rice	3.3	3.57	2.96	0.43
2013-06-25	wheat	2.26	3.75	2.57	0.09
2013-06-25	corn	2.45	3.43	2.55	0.15
2013-06-26	rice	2.15	3.34	2.96	0.05
2013-06-26	wheat	2.03	3.38	2.63	0.01
2013-06-26	corn	2.97	3.46	2.55	0.32
2013-06-27	rice	2.86	3.32	2.96	0.29
2013-06-27	wheat	3.84	3.47	2.63	0.61
2013-06-27	corn	3.41	3.27	2.55	0.47
2013-06-28	rice	4.94	3.34	2.96	0.98
2013-06-28	wheat	2.3	3.25	2.63	0.1
2013-06-28	corn	3.65	3.31	2.55	0.55
2013-06-29	rice	2.81	3.35	2.96	0.27
2013-06-29	wheat	4.58	3.34	2.63	0.86
2013-06-29	corn	3.62	3.27	2.55	0.54
2013-06-30	rice	3.92	3.56	2.96	0.64
2013-06-30	wheat	2.88	3.18	2.63	0.29
2013-06-30	corn	2.54	3.24	2.55	0.18
2013-07-01	rice	2.64	3.23	2.96	0.21
2013-07-01	wheat	4.02	3.13	2.63	0.67
2013-07-01	corn	4.97	3.37	2.67	0.99
2013-07-02	rice	4.75	3.44	2.96	0.92
2013-07-02	wheat	3.48	3.3	2.63	0.49
2013-07-02	corn	3.34	3.5	2.67	0.45
2013-07-03	rice	3.51	3.63	2.96	0.5
2013-07-03	wheat	4.9	3.71	2.87	0.97
2013-07-03	corn	4.75	3.75	2.67	0.92
2013-07-04	rice	3.47	3.72	2.96	0.49
2013-07-04	wheat	2.33	3.5	2.87	0.11
2013-07-04	corn	2.43	3.61	2.67	0.14
2013-07-05	rice	4.18	3.61	2.94	0.73
2013-07-05	wheat	2.73	3.56	2.87	0.24
2013-07-05	corn	4.29	3.71	2.67	0.76
2013-07-06	rice	3.92	3.77	2.94	0.64
2013-07-06	wheat	3.26	3.37	2.87	0.42
2013-07-06	corn	3.37	3.67	2.67	0.46
2013-07-07	rice	3.12	3.66	2.94	0.37
2013-07-07	wheat	3.99	3.53	2.87	0.66
2013-07-07	corn	3.99	3.88	2.67	0.66
2013-07-08	rice	3.94	3.84	2.94	0.65
2013-07-08	wheat	3.74	3.49	2.87	0.58
2013-07-08	corn	3.28	3.64	2.67	0.43
2013-07-09	rice	4.58	3.82	2.94	0.86
2013-07-09	wheat	4.98	3.7	2.95	0.99
2013-07-09	corn	3.49	3.66	2.67	0.5
2013-07-10	rice	2.27	3.64	2.83	0.09
2013-07-10	wheat	3.47	3.5	2.95	0.49
2013-07-10	corn	4.13	3.57	2.67	0.71
2013-07-11	rice	4.7	3.82	2.83	0.9
2013-07-11	wheat	4.81	3.85	2.95	0.94
2013-07-11	corn	4.74	3.9	2.54	0.91
2013-07-12	rice	4.1	3.8	2.83	0.7
2013-07-12	wheat	3.06	3.9	2.95	0.35
2013-07-12	corn	3.64	3.81	2.54	0.55
2013-07-13	rice	4.43	3.88	2.83	0.81
2013-07-13	wheat	2.79	3.83	2.95	0.26
2013-07-13	corn	3.68	3.85	2.54	0.56
2013-07-14	rice	3.96	4	2.83	0.65
2013-07-14	wheat	3.04	3.7	2.95	0.35
2013-07-14	corn	3.78	3.82	2.54	0.59
2013-07-15	rice	2.08	3.73	2.9	0.03
2013-07-15	wheat	3.13	3.61	2.95	0.38
2013-07-15	corn	2.15	3.66	2.82	0.05
2013-07-16	rice	4.7	3.75	2.9	0.9
2013-07-16	wheat	2.53	3.26	2.95	0.18
2013-07-16	corn	3.69	3.69	2.82	0.56
2013-07-17	rice	4.78	4.11	2.88	0.93
2013-07-17	wheat	4.72	3.44	2.95	0.91
2013-07-17	corn	4.82	3.79	2.82	0.94
2013-07-18	rice	3.02	3.87	2.88	0.34
2013-07-18	wheat	3.1	3.2	2.95	0.37
2013-07-18	corn	4.31	3.72	2.82	0.77
2013-07-19	rice	2.51	3.64	2.88	0.17
2013-07-19	wheat	4.27	3.37	2.95	0.76
2013-07-19	corn	3.45	3.7	2.82	0.48
2013-07-20	rice	3.52	3.51	2.88	0.51
2013-07-20	wheat	4.72	3.64	2.95	0.91
2013-07-20	corn	4.26	3.78	2.82	0.75
2013-07-21	rice	3.61	3.46	2.88	0.54
2013-07-21	wheat	2.84	3.62	2.95	0.28
2013-07-21	corn	2.25	3.56	2.82	0.08
2013-07-22	rice	4.51	3.81	2.88	0.84
2013-07-22	wheat	3.81	3.71	2.95	0.6
2013-07-22	corn	4.7	3.93	2.82	0.9
2013-07-23	rice	3.7	3.66	2.88	0.57
2013-07-23	wheat	4.9	4.05	2.95	0.97
2013-07-23	corn	4.32	4.02	2.82	0.77
2013-07-24	rice	4.73	3.66	2.86	0.91
2013-07-24	wheat	3.31	3.85	2.95	0.44
2013-07-24	corn	2.13	3.63	2.84	0.04
2013-07-25	rice	3.41	3.71	2.86	0.47
2013-07-25	wheat	4.05	3.99	2.95	0.68
2013-07-25	corn	4.46	3.65	2.84	0.82
2013-07-26	rice	4.06	3.93	2.86	0.69
2013-07-26	wheat	2.08	3.67	2.9	0.03
2013-07-26	corn	4.73	3.84	2.84	0.91
2013-07-27	rice	3.96	4	2.86	0.65
2013-07-27	wheat	4.43	3.63	2.9	0.81
2013-07-27	corn	2.07	3.52	2.9	0.02
2013-07-28	rice	3.95	4.05	2.7	0.65
2013-07-28	wheat	2.1	3.53	2.9	0.03
2013-07-28	corn	3.87	3.75	2.9	0.62
2013-07-29	rice	2.14	3.71	2.7	0.05
2013-07-29	wheat	2.88	3.39	2.9	0.29
2013-07-29	corn	3.47	3.58	2.9	0.49
2013-07-30	rice	2.73	3.57	2.7	0.24
2013-07-30	wheat	2.28	3.02	2.9	0.09
2013-07-30	corn	4.63	3.62	2.9	0.88
2013-07-31	rice	3.42	3.38	2.7	0.47
2013-07-31	wheat	4.33	3.16	2.9	0.78
2013-07-31	corn	4.83	4.01	2.76	0.94
2013-08-01	rice	3.29	3.36	2.7	0.43
2013-08-01	wheat	4.6	3.24	2.9	0.87
2013-08-01	corn	3.05	3.81	2.76	0.35
2013-08-02	rice	2.18	3.1	2.7	0.06
2013-08-02	wheat	3.22	3.41	2.9	0.41
2013-08-02	corn	2.12	3.43	2.76	0.04
2013-08-03	rice	3.79	3.07	2.7	0.6
2013-08-03	wheat	4.36	3.4	2.9	0.79
2013-08-03	corn	2.69	3.52	2.76	0.23
2013-08-04	rice	2.95	2.93	2.7	0.32
2013-08-04	wheat	4.7	3.77	2.9	0.9
2013-08-04	corn	3.55	3.48	2.76	0.52
2013-08-05	rice	4.27	3.23	2.7	0.76
2013-08-05	wheat	3.3	3.83	2.9	0.43
2013-08-05	corn	2.31	3.31	2.76	0.1
2013-08-06	rice	3.85	3.39	2.7	0.62
2013-08-06	wheat	3	3.93	2.9	0.33
2013-08-06	corn	4.02	3.22	2.76	0.67
2013-08-07	rice	4.66	3.57	2.7	0.89
2013-08-07	wheat	4.17	3.91	2.9	0.72
2013-08-07	corn	2.72	2.92	2.76	0.24
2013-08-08	rice	4.98	3.81	2.9	0.99
2013-08-08	wheat	2.52	3.61	2.82	0.17
2013-08-08	corn	4.85	3.18	2.78	0.95
2013-08-09	rice	3.58	4.01	2.9	0.53
2013-08-09	wheat	3.82	3.7	2.82	0.61
2013-08-09	corn	2.58	3.25	2.78	0.19
2013-08-10	rice	2.69	3.85	2.9	0.23
2013-08-10	wheat	3.76	3.61	2.82	0.59
2013-08-10	corn	3.77	3.4	2.78	0.59
2013-08-11	rice	3.68	3.96	2.9	0.56
2013-08-11	wheat	3.56	3.45	2.82	0.52
2013-08-11	corn	4.09	3.48	2.78	0.7
2013-08-12	rice	3.49	3.85	2.9	0.5
2013-08-12	wheat	2.55	3.34	2.82	0.18
2013-08-12	corn	4.98	3.86	2.91	0.99
2013-08-13	rice	4.95	4	2.9	0.98
2013-08-13	wheat	3.02	3.34	2.82	0.34
2013-08-13	corn	2.65	3.66	2.91	0.22
2013-08-14	rice	3.7	3.87	2.84	0.57
2013-08-14	wheat	2.52	3.11	2.82	0.17
2013-08-14	corn	2.55	3.64	2.91	0.18
2013-08-15	rice	2.73	3.55	2.84	0.24
2013-08-15	wheat	4.45	3.38	2.82	0.82
2013-08-15	corn	4.91	3.65	2.91	0.97
2013-08-16	rice	4.06	3.61	2.84	0.69
2013-08-16	wheat	2.07	3.13	2.83	0.02
2013-08-16	corn	4.87	3.97	2.91	0.96
2013-08-17	rice	4.12	3.82	2.84	0.71
2013-08-17	wheat	4.67	3.26	2.83	0.89
2013-08-17	corn	3.74	3.97	2.91	0.58
2013-08-18	rice	3.25	3.76	2.84	0.42
2013-08-18	wheat	3.81	3.3	2.83	0.6
2013-08-18	corn	2.99	3.81	2.91	0.33
2013-08-19	rice	3.03	3.69	2.84	0.34
2013-08-19	wheat	3.38	3.42	2.83	0.46
2013-08-19	corn	3.97	3.67	2.91	0.66
2013-08-20	rice	4.43	3.62	2.84	0.81
2013-08-20	wheat	3.8	3.53	2.83	0.6
2013-08-20	corn	3.05	3.73	2.91	0.35
2013-08-21	rice	4.37	3.71	2.84	0.79
2013-08-21	wheat	2.51	3.53	2.83	0.17
2013-08-21	corn	2.6	3.73	2.91	0.2
2013-08-22	rice	3.2	3.78	2.84	0.4
2013-08-22	wheat	2.08	3.19	2.63	0.03
2013-08-22	corn	3.01	3.46	2.91	0.34
2013-08-23	rice	3.13	3.65	2.84	0.38
2013-08-23	wheat	2.85	3.3	2.63	0.28
2013-08-23	corn	4.58	3.42	2.91	0.86
2013-08-24	rice	2.33	3.39	2.84	0.11
2013-08-24	wheat	3.34	3.11	2.63	0.45
2013-08-24	corn	2.53	3.25	2.91	0.18
2013-08-25	rice	2.61	3.3	2.84	0.2
2013-08-25	wheat	4.16	3.16	2.63	0.72
2013-08-25	corn	4.09	3.4	2.91	0.7
2013-08-26	rice	4.51	3.51	2.84	0.84
2013-08-26	wheat	2.53	3.04	2.63	0.18
2013-08-26	corn	4.66	3.5	2.86	0.89
2013-08-27	rice	4.97	3.59	2.84	0.99
2013-08-27	wheat	3.03	2.93	2.63	0.34
2013-08-27	corn	3.35	3.55	2.86	0.45
2013-08-28	rice	3.5	3.46	2.8	0.5
2013-08-28	wheat	2.33	2.9	2.63	0.11
2013-08-28	corn	2.69	3.56	2.86	0.23
2013-08-29	rice	4.85	3.7	2.8	0.95
2013-08-29	wheat	4.42	3.24	2.63	0.81
2013-08-29	corn	3.23	3.59	2.86	0.41
2013-08-30	rice	3.18	3.71	2.8	0.39
2013-08-30	wheat	4.44	3.46	2.63	0.81
2013-08-30	corn	2.04	3.23	2.94	0.01
2013-08-31	rice	4.46	4.01	2.8	0.82
2013-08-31	wheat	2.04	3.28	2.66	0.01
2013-08-31	corn	4.31	3.48	2.94	0.77
2013-09-01	rice	4.62	4.3	2.65	0.87
2013-09-01	wheat	4.13	3.27	2.66	0.71
2013-09-01	corn	3.83	3.44	2.94	0.61
2013-09-02	rice	2.08	3.95	2.9	0.03
2013-09-02	wheat	4.79	3.6	2.75	0.93
2013-09-02	corn	3.41	3.27	2.94	0.47
2013-09-03	rice	4.96	3.95	2.9	0.99
2013-09-03	wheat	3.22	3.62	2.75	0.41
2013-09-03	corn	4.94	3.49	2.94	0.98
2013-09-04	rice	4.43	4.08	2.9	0.81
2013-09-04	wheat	4.06	3.87	2.75	0.69
2013-09-04	corn	4.65	3.77	2.94	0.88
2013-09-05	rice	3.85	3.94	2.9	0.62
2013-09-05	wheat	4.94	3.95	2.9	0.98
2013-09-05	corn	2.18	3.62	2.94	0.06
2013-09-06	rice	3.07	3.92	2.9	0.36
2013-09-06	wheat	4.55	3.96	2.9	0.85
2013-09-06	corn	2.04	3.62	2.94	0.01
2013-09-07	rice	3.97	3.85	2.89	0.66
2013-09-07	wheat	3.61	4.19	2.9	0.54
2013-09-07	corn	2.37	3.35	2.94	0.12
2013-09-08	rice	4.63	3.86	2.89	0.88
2013-09-08	wheat	2.35	3.93	2.9	0.12
2013-09-08	corn	4.73	3.47	2.94	0.91
2013-09-09	rice	3.35	4.04	2.89	0.45
2013-09-09	wheat	2.15	3.55	2.9	0.05
2013-09-09	corn	4.37	3.61	2.94	0.79
2013-09-10	rice	2.08	3.63	2.89	0.03
2013-09-10	wheat	2.27	3.42	2.9	0.09
2013-09-10	corn	3.81	3.45	2.94	0.6
2013-09-11	rice	3.09	3.43	2.89	0.36
2013-09-11	wheat	4.8	3.52	2.9	0.93
2013-09-11	corn	4.13	3.38	2.9	0.71
2013-09-12	rice	3.48	3.38	2.89	0.49
2013-09-12	wheat	4.58	3.47	2.9	0.86
2013-09-12	corn	2.57	3.43	2.9	0.19
2013-09-13	rice	3.61	3.46	2.89	0.54
2013-09-13	wheat	3.45	3.32	2.9	0.48
2013-09-13	corn	3.97	3.71	2.9	0.66
2013-09-14	rice	3.33	3.37	2.89	0.44
2013-09-14	wheat	4.27	3.41	2.9	0.76
2013-09-14	corn	3.3	3.84	2.9	0.43
2013-09-15	rice	2.85	3.11	2.89	0.28
2013-09-15	wheat	2.97	3.5	2.9	0.32
2013-09-15	corn	2.25	3.49	2.9	0.08
2013-09-16	rice	4.01	3.21	2.89	0.67
2013-09-16	wheat	4.31	3.81	2.9	0.77
2013-09-16	corn	4.19	3.46	2.9	0.73
2013-09-17	rice	2.79	3.31	2.89	0.26
2013-09-17	wheat	2.8	3.88	2.9	0.27
2013-09-17	corn	4.11	3.5	2.9	0.7
2013-09-18	rice	3.72	3.4	2.89	0.57
2013-09-18	wheat	2.83	3.6	2.9	0.28
2013-09-18	corn	2.11	3.21	2.9	0.04
2013-09-19	rice	3.54	3.41	2.89	0.51
2013-09-19	wheat	4.45	3.58	2.9	0.82
2013-09-19	corn	3.68	3.37	2.9	0.56
2013-09-20	rice	4	3.46	2.89	0.67
2013-09-20	wheat	2.67	3.47	2.9	0.22
2013-09-20	corn	3.57	3.32	2.9	0.52
2013-09-21	rice	2.52	3.35	2.89	0.17
2013-09-21	wheat	2.87	3.27	2.9	0.29
2013-09-21	corn	3.71	3.37	2.9	0.57
2013-09-22	rice	3.51	3.44	2.89	0.5
2013-09-22	wheat	2.91	3.26	2.9	0.3
2013-09-22	corn	3.01	3.48	2.9	0.34
2013-09-23	rice	3.04	3.3	2.89	0.35
2013-09-23	wheat	4.84	3.34	2.9	0.95
2013-09-23	corn	3.38	3.37	2.9	0.46
2013-09-24	rice	2.36	3.24	2.89	0.12
2013-09-24	wheat	4.03	3.51	2.9	0.68
2013-09-24	corn	2.6	3.15	2.9	0.2
2013-09-25	rice	4.84	3.4	2.89	0.95
2013-09-25	wheat	2.58	3.48	2.9	0.19
2013-09-25	corn	3.83	3.4	2.9	0.61
2013-09-26	rice	4.12	3.48	2.88	0.71
2013-09-26	wheat	3.71	3.37	2.9	0.57
2013-09-26	corn	3.8	3.41	2.9	0.6
2013-09-27	rice	2.17	3.22	2.88	0.06
2013-09-27	wheat	2.9	3.41	2.9	0.3
2013-09-27	corn	2.11	3.21	2.9	0.04
2013-09-28	rice	4.4	3.49	2.88	0.8
2013-09-28	wheat	3.47	3.49	2.9	0.49
2013-09-28	corn	2.15	2.98	2.9	0.05
2013-09-29	rice	4.29	3.6	2.88	0.76
2013-09-29	wheat	3.9	3.63	2.9	0.63
2013-09-29	corn	3.02	2.98	2.9	0.34
2013-09-30	rice	4.11	3.76	2.88	0.7
2013-09-30	wheat	3.22	3.4	2.79	0.41
2013-09-30	corn	4.35	3.12	2.9	0.78
2013-10-01	rice	3.86	3.97	2.88	0.62
2013-10-01	wheat	3.03	3.26	2.79	0.34
2013-10-01	corn	3.33	3.23	2.9	0.44
2013-10-02	rice	4.79	3.96	2.88	0.93
2013-10-02	wheat	4.98	3.6	2.83	0.99
2013-10-02	corn	2.34	3.01	2.9	0.11
2013-10-03	rice	2.68	3.76	2.76	0.23
2013-10-03	wheat	3.1	3.51	2.83	0.37
2013-10-03	corn	3.73	3	2.69	0.58
2013-10-04	rice	4.23	4.05	2.76	0.74
2013-10-04	wheat	3.74	3.63	2.83	0.58
2013-10-04	corn	3.04	3.14	2.69	0.35
2013-10-05	rice	2.98	3.85	2.76	0.33
2013-10-05	wheat	4.24	3.74	2.83	0.75
2013-10-05	corn	3.16	3.28	2.69	0.39
2013-10-06	rice	3.94	3.8	2.76	0.65
2013-10-06	wheat	4.13	3.78	2.83	0.71
2013-10-06	corn	4.69	3.52	2.62	0.9
2013-10-07	rice	4.92	3.91	2.84	0.97
2013-10-07	wheat	4.3	3.93	2.83	0.77
2013-10-07	corn	3.52	3.4	2.62	0.51
2013-10-08	rice	3.34	3.84	2.84	0.45
2013-10-08	wheat	4.07	4.08	2.83	0.69
2013-10-08	corn	2.98	3.35	2.58	0.33
2013-10-09	rice	4.41	3.79	2.84	0.8
2013-10-09	wheat	4.42	4	2.71	0.81
2013-10-09	corn	2.07	3.31	2.62	0.02
2013-10-10	rice	2.83	3.81	2.75	0.28
2013-10-10	wheat	3.97	4.12	2.4	0.66
2013-10-10	corn	2.59	3.15	2.62	0.2
2013-10-11	rice	3.11	3.65	2.75	0.37
2013-10-11	wheat	3.15	4.04	2.4	0.38
2013-10-11	corn	3.64	3.24	2.62	0.55
2013-10-12	rice	4.22	3.82	2.75	0.74
2013-10-12	wheat	4.68	4.1	2.4	0.89
2013-10-12	corn	2.83	3.19	2.62	0.28
2013-10-13	rice	4.33	3.88	2.75	0.78
2013-10-13	wheat	3.89	4.07	2.4	0.63
2013-10-13	corn	3	2.95	2.62	0.33
2013-10-14	rice	2.05	3.47	2.87	0.02
2013-10-14	wheat	3.93	4.02	2.4	0.64
2013-10-14	corn	4.37	3.07	2.62	0.79
2013-10-15	rice	3.68	3.52	2.87	0.56
2013-10-15	wheat	4.24	4.04	2.4	0.75
2013-10-15	corn	2.99	3.07	2.62	0.33
2013-10-16	rice	2.01	3.18	2.91	0
2013-10-16	wheat	4.02	3.98	2.4	0.67
2013-10-16	corn	4.7	3.45	2.63	0.9
2013-10-17	rice	3.17	3.22	2.91	0.39
2013-10-17	wheat	2.23	3.73	2.75	0.08
2013-10-17	corn	3.81	3.62	2.63	0.6
2013-10-18	rice	2.13	3.08	2.91	0.04
2013-10-18	wheat	2.18	3.6	2.8	0.06
2013-10-18	corn	4.84	3.79	2.77	0.95
2013-10-19	rice	3.72	3.01	2.91	0.57
2013-10-19	wheat	4.55	3.58	2.8	0.85
2013-10-19	corn	3.22	3.85	2.77	0.41
2013-10-20	rice	2.39	2.74	2.91	0.13
2013-10-20	wheat	3.52	3.52	2.8	0.51
2013-10-20	corn	3.48	3.92	2.77	0.49
2013-10-21	rice	2.48	2.8	2.91	0.16
2013-10-21	wheat	3.86	3.51	2.8	0.62
2013-10-21	corn	2.54	3.65	2.77	0.18
2013-10-22	rice	4.31	2.89	2.91	0.77
2013-10-22	wheat	2.61	3.28	2.8	0.2
2013-10-22	corn	4.2	3.83	2.77	0.73
2013-10-23	rice	2.91	3.02	2.91	0.3
2013-10-23	wheat	2.7	3.09	2.8	0.23
2013-10-23	corn	4.52	3.8	2.77	0.84
2013-10-24	rice	3.54	3.07	2.91	0.51
2013-10-24	wheat	4.89	3.47	2.8	0.96
2013-10-24	corn	2.46	3.61	2.77	0.15
2013-10-25	rice	4.16	3.36	2.91	0.72
2013-10-25	wheat	2.68	3.54	2.8	0.23
2013-10-25	corn	2.59	3.29	2.77	0.2
2013-10-26	rice	2.7	3.21	2.91	0.23
2013-10-26	wheat	3.03	3.33	2.8	0.34
2013-10-26	corn	4.67	3.49	2.77	0.89
2013-10-27	rice	2.29	3.2	2.91	0.1
2013-10-27	wheat	3.08	3.26	2.8	0.36
2013-10-27	corn	3.48	3.49	2.77	0.49
2013-10-28	rice	3.68	3.37	2.91	0.56
[truncated: 11,150 more rows]
